# Supplementary material for: Genomic analysis of Streptococcus pneumoniae serogroup 20 isolates in Alberta, Canada from 1993–2019
Source: Microb Genom. 2023 Nov 28;9(11):001141. doi: 10.1099/mgen.0.001141 (PMC10711305; doi:10.1099/mgen.0.001141)
Supplement: Supplementary material 1 [file mgen-9-1141-s001.xlsx]

## Sheet: Supplementary Table 1
Supplementary Table 1. Quast S. pneumoniae serogroup 20 sequence assembly statistics.
Assembly	# contigs	Largest contig	Total length	N50	Complete BUSCO (%)	Partial BUSCO (%)
ERR1065143	28	308023	2079744	129291	96.62	0
ERR1065159	38	438854	2148103	161554	96.62	0
ERR1065189	34	438833	2203629	136739	96.62	0
ERR1065252	28	363921	2110175	129915	96.62	0
ERR1065273	34	448636	2084493	130366	96.62	0
ERR1065315	27	438743	2078001	180934	96.62	0
ERR1065547	32	425521	2116760	134926	96.62	0
ERR1065568	30	363897	2078085	139630	96.62	0
ERR1065636	48	243429	2037565	67078	97.3	0
ERR1065664	56	234192	2114680	80248	96.62	0
ERR1065684	39	368636	2075563	124706	96.62	0
ERR1065701	31	361502	2110943	120579	96.62	0
ERR1065795	30	307963	2114751	139632	96.62	0
ERR1065823	27	461399	2114798	165650	96.62	0
ERR1065926	48	234754	2085228	94944	96.62	0
ERR1065974	37	449195	2107427	115348	96.62	0
ERR1066076	32	446816	2073818	129257	96.62	0
ERR1106777	31	400606	2085634	119550	96.62	0
ERR1106792	36	362494	2085284	81764	96.62	0
ERR1106805	30	400606	2086182	135068	96.62	0
ERR1191837	35	374751	2084759	122743	96.62	0
ERR1191921	33	481495	2085237	119550	96.62	0
ERR1191926	29	400606	2088189	122743	96.62	0
ERR1192020	29	481446	2088642	119550	96.62	0
ERR1192059	36	444847	2071504	122583	96.62	0
ERR1192060	32	403687	2073823	121175	96.62	0
ERR1192063	82	444530	2227598	134184	96.62	0
ERR1192112	41	482550	2066193	128073	96.62	0
ERR1192128	36	401296	2090755	122539	96.62	0
ERR1192174	50	294471	2132533	84364	97.3	0
ERR1202133	37	402864	2103908	80057	97.3	0
ERR1202156	37	403102	2104462	104429	97.3	0
ERR1202171	35	403102	2105968	119032	97.3	0
ERR1202438	38	365612	2115157	119032	97.3	0
ERR1430857	31	454352	2022088	128520	96.62	0
ERR1638466	48	306836	2141958	77405	97.3	0
ERR1756390	55	258333	1975829	72235	96.62	0
ERR1788160	51	170226	1996490	83000	97.3	0
ERR1795485	38	195492	2099009	113934	97.97	0
ERR2089388	37	229863	2137103	116143	97.97	0
ERR2089393	34	233797	2137270	116143	97.97	0
ERR2089503	39	206327	2095084	116143	97.97	0
ERR2089547	38	252840	2099883	115826	97.97	0
ERR2090859	38	226505	2036830	128942	97.97	0
ERR2090924	48	232908	2067248	74845	97.97	0
ERR316919	49	234731	2095474	69367	97.3	0
ERR505712	41	227181	2000580	84488	96.62	0
ERR506027	51	135989	2068105	72115	97.97	0
ERR586364	36	334644	1969125	122390	96.62	0
ERR596384	51	199912	2063291	61043	97.97	0
ERR596415	57	177048	2067779	64777	97.97	0
ERR600540	51	234055	2068763	84616	96.62	0
ERR633036	61	186354	2100769	71487	96.62	0
ERR730158	52	198315	2078228	68913	96.62	0
ERR730306	51	308417	2060402	81154	96.62	0
ERR730346	52	173745	2194338	81677	96.62	0
ERR730947	45	223849	2100116	97956	96.62	0
ERR742548	45	208902	2067597	94263	97.97	0
ERR773834	43	223849	2106092	82172	96.62	0
ERR773989	43	234327	2065058	95131	96.62	0
ERR774263	64	154002	2072846	58567	96.62	0
ERR774308	41	307364	2067578	96003	96.62	0
ERR869842	79	189781	2198968	55127	97.3	0
ERR870002	48	294426	2129064	73087	97.3	0
ERR870019	55	294520	2124741	85335	97.3	0
ERR870065	50	307753	2022369	81103	96.62	0
ERR870136	51	307753	2018153	90344	96.62	0
ERR870162	56	292353	2185913	73561	96.62	0
ERR870166	63	245758	2199452	51322	97.3	0
ERR870267	48	307926	2118853	95952	96.62	0
ERR876523	52	169170	2053962	77322	97.97	0
ERR876685	45	394722	2083094	88307	96.62	0
ERR900732	42	249084	2063684	109790	96.62	0
ERR908859	45	200754	2101357	115306	96.62	0
ERR909033	46	282279	2064052	103226	96.62	0
ERR909037	63	217119	2102250	64216	97.3	0
ERR909081	43	282280	2064232	102809	96.62	0
ERR909137	46	246363	2060515	93182	96.62	0
ERR909261	67	235253	2134648	59941	96.62	0
ERR913310	49	307926	2062167	81155	96.62	0
ERR913510	62	226255	2181237	68170	96.62	0
ERR925027	53	248382	2066041	94949	96.62	0
ERR925035	49	248382	2067376	120588	96.62	0
ERR925076	50	180855	2065519	73545	96.62	0
ERR925340	45	223894	2066014	68572	96.62	0
ERR979897	43	251330	2010251	77076	97.97	0
ERR979951	43	300006	1966238	92377	97.97	0
ERR980109	40	300542	1968449	75855	97.97	0
ERR980181	200	117717	2183509	34881	95.27	0.68
ERR980263	80	188957	2107390	48408	97.3	0
ERR980305	59	131631	2036358	56923	97.3	0
ERR997516	59	218655	2050071	76727	96.62	0
ERR997553	42	313341	2082414	81450	96.62	0
ERR997594	47	198315	2080826	81236	96.62	0
ERR997656	42	198315	2081851	79666	96.62	0
SC21-2714-P	34	418409	2075361	92897	97.97	0
SC21-2715-P	41	280053	2074694	79139	97.97	0
SC21-2716-P	52	233904	2028077	63588	97.3	0.68
SC21-2717-P	34	418685	2076208	95738	97.97	0
SC21-2718-P	37	340636	2076271	92868	97.97	0
SC21-2719-P	120	84548	2028182	33073	97.97	0
SC21-2720-P	208	53529	1984037	18631	97.97	0
SC21-2721-P	38	359171	2075943	92868	97.97	0
SC21-2722-P	31	418086	2076744	101770	97.97	0
SC21-2723-P	34	359349	2073568	101742	97.97	0
SC21-2724-P	34	359068	2076239	101764	97.97	0
SC21-2725-P	33	418685	2075969	92897	97.97	0
SC21-2726-P	31	418841	2076697	129403	97.97	0
SC21-2727-P	34	265245	2076629	120038	97.97	0
SC21-2729-P	51	334279	2071005	64599	97.97	0
SC21-2730-P	57	340460	2067954	59892	97.3	0
SC21-2733-P	35	418085	2077585	101771	97.97	0
SC21-2735-P	47	298391	2072899	89860	97.97	0
SC21-2736-P	37	418565	2073172	92897	97.97	0
SC21-2737-P	132	97369	1965619	33124	97.3	0
SC21-2739-P	102	123372	2041591	38479	97.97	0
SC21-2741-P	203	69712	1973297	20783	97.97	0
SC21-2742-P	49	225688	2068388	67026	97.97	0
SC21-2743-P	226	53737	1917506	14415	96.62	0
SC21-2744-P	256	50352	1905607	12221	97.3	0
SC21-2745-P	151	77266	2012964	26153	97.97	0
SC21-2746-P	124	120655	2063051	34514	97.97	0
SC21-2747-P	94	123516	2051660	45538	97.97	0
SC21-2748-P	42	308332	2072462	76362	97.97	0
SC21-2749-P	39	414308	2094993	101770	97.97	0
SC21-2750-P	35	251869	2053710	121550	97.97	0
SC21-2751-P	36	418685	2078843	116249	97.97	0
SC21-2752-P	119	113915	2036507	42179	97.97	0
SC21-2753-P	224	52255	1934882	14530	97.97	0
SC21-2754-P	95	136412	2018443	46691	97.97	0
SC21-2755-P	46	208415	2110695	69711	97.97	0
SC21-2756-P	213	66113	1972649	17629	97.97	0
SC21-2757-P	87	125482	2054775	42633	97.97	0
SC21-2758-P	46	359153	2089790	73080	97.97	0
SC21-2759-P	37	418001	2088983	129324	97.97	0
SC21-2760-P	42	252104	2057465	127293	97.97	0
SC21-2761-P	42	418673	2100608	97189	97.97	0
SC21-2762-P	50	309019	2072807	58412	97.97	0
SC21-2763-P	49	373910	2080385	75936	97.97	0
SC21-2764-P	177	80929	1989665	21672	97.97	0
SC21-2765-P	274	39814	1900635	13104	96.62	0
SC21-2766-P	70	214162	2084091	68568	97.97	0
SC21-2768-P	200	60498	1979909	19069	97.97	0
SC21-2769-P	73	133529	2030803	65352	97.97	0
SC21-2770-P	37	418086	2090168	129207	97.97	0
SC21-2771-P	33	418349	2085626	131747	97.97	0
SC21-2772-P	37	419141	2084355	92868	97.97	0
SC21-2773-P	46	313966	2091684	92979	97.97	0
SC21-2774-P	115	182462	2042032	36957	97.97	0
SC21-2775-P	120	114731	2034772	38439	97.97	0
SC21-2776-P	306	40262	1952778	10672	96.62	0
SC21-2777-P	336	40220	1889737	9424	97.97	0
SC21-2778-P	204	77264	1998243	18454	97.97	0
SC21-2779-P	229	63413	1961175	16968	97.97	0
SC21-2780-P	39	418571	2072954	82232	97.97	0
SC21-2781-P	188	122684	1985235	21415	97.97	0
SC21-2782-P	88	118180	2054125	45403	97.97	0
SC21-2783-P	28	418107	2077744	129998	97.97	0
SC21-2784-P	89	127403	2062770	53994	97.97	0
SC21-2785-P	39	325121	2061626	101770	97.97	0
SC21-2786-P	28	418565	2074381	131747	97.97	0
SC21-2787-P	46	324586	2071719	79614	97.97	0
SC21-2788-P	171	99435	2036604	25208	97.3	0
SC21-2789-P	183	113903	1999009	20211	97.97	0
SC21-2790-P	62	182269	2070287	76735	97.97	0
SC21-2791-P	38	362471	2077154	92823	97.97	0
SC21-2792-P	31	418428	2076147	138230	97.97	0
SC21-2793-P	75	156553	2071027	66326	97.97	0
SC21-2796-P	38	367907	2072942	99580	97.97	0
SC21-2797-P	31	259838	2072659	144303	97.97	0
SC21-2798-P	54	191345	2099138	83701	97.97	0
SC21-2799-P	32	359051	2074776	131817	97.97	0
SC21-2800-P	30	418685	2080278	140178	97.97	0
SC21-2801-P	54	302782	2094037	105142	97.97	0
SC21-2802-P	38	360757	2071543	96293	97.97	0
SC21-2803-P	160	83942	1992117	25285	97.97	0
SC21-2804-P	33	359214	2075200	129199	97.97	0
SC21-2805-P	30	418328	2072726	144869	97.97	0
SC21-2806-P	154	81309	2025161	26799	97.97	0
SC21-2807-P	77	122931	2078764	55920	97.97	0
SC21-2808-P	37	216113	2077655	82318	97.97	0
SC21-2809-P	32	426391	2076896	130248	97.97	0
SC21-2810-P	35	417871	2077987	101770	97.97	0
SC21-2811-P	39	358772	2078790	128996	97.97	0
SC21-2812-P	35	418445	2077562	95738	97.97	0
SC21-2813-P	41	418086	2077483	92897	97.97	0
SC21-2814-P	45	242845	2071691	69601	97.97	0
SC21-2815-P	110	125479	2040205	34245	97.97	0
SC21-2816-P	70	367787	2081440	64095	97.97	0
SC21-2817-P	96	120781	2051784	42599	97.97	0
SC21-2818-P	171	75265	1996823	20476	97.3	0
SC21-2819-P	98	123504	2048568	43165	97.97	0
SC21-2820-P	39	418517	2074062	81679	97.97	0
SC21-2821-P	37	418086	2084852	129310	97.97	0
SC21-2822-P	34	359036	2074493	101771	97.97	0
SC21-2823-P	31	418683	2077797	130238	97.97	0
SC21-2824-P	37	418086	2079977	128924	97.97	0
SC21-2825-P	41	359153	2126015	130300	97.97	0
SC21-2826-P	58	125868	1981866	71960	97.97	0
SC21-2827-P	180	80377	1983848	21506	97.97	0
SC21-2828-P	37	325121	2087061	128896	97.97	0
SC21-2829-P	32	359191	2077709	144772	97.97	0
SC21-2830-P	150	95398	2007257	27107	97.97	0
SC21-2831-P	41	367863	2078898	92897	97.97	0
SC21-2832-P	36	359051	2074309	101762	97.97	0
SC21-2833-P	34	418086	2078169	101770	97.97	0
SC21-2834-P	35	359328	2083280	101254	97.97	0
SC21-2835-P	33	630545	2069024	129736	97.97	0
SC21-2836-P	57	384653	2067673	69645	97.97	0
SC21-2837-P	39	324252	2072961	101770	97.97	0
SC21-2838-P	37	368140	2072820	101770	97.97	0
SC21-2839-P	37	359153	2070998	69645	97.97	0
SC21-2840-P	37	361974	2072383	83699	97.97	0
SC21-2841-P	50	206241	2072407	64148	97.97	0
SC21-2842-P	203	66237	1944934	17457	97.3	0
SC21-2843-P	35	418852	2106738	100052	97.97	0
SC21-2844-P	38	303275	2075284	99320	97.97	0
SC21-2845-P	37	418565	2074935	92887	97.97	0
SC21-2846-P	38	325077	2104331	94491	97.97	0
SC21-2847-P	29	418686	2075590	129824	97.97	0
SC21-2848-P	36	359215	2075160	101770	97.97	0
SC21-2849-P	32	358951	2074546	138230	97.97	0
SC21-2850-P	40	293362	1977726	83786	97.97	0
SC21-2851-P	34	325163	2074947	128701	97.97	0
SC21-2852-P	28	418503	2075576	140178	97.97	0
SC21-2853-P	32	359229	2072118	95738	97.97	0
SC21-2854-P	82	174539	2056980	62218	97.97	0
SC21-2855-P	34	418039	2076300	95738	97.97	0
SC21-2856-P	36	485809	2075699	95738	97.97	0
SC21-2857-P	32	418685	2080817	96293	97.97	0
SC21-2858-P	30	418004	2078633	129686	97.97	0
SC21-2859-P	34	358923	2073360	101770	97.97	0
SC21-2860-P	41	356179	2054063	76911	97.97	0
SC21-2861-P	31	418275	2075825	108850	97.97	0
SC21-2862-P	30	418004	2077349	129997	97.97	0
SC21-2863-P	35	361991	2076084	96293	97.97	0
SC21-2864-P	26	418699	2076009	166330	97.97	0
SC21-2865-P	44	324987	2071547	78675	97.97	0
SC21-2866-P	219	78735	1921575	16653	97.97	0
SC21-2867-P	35	418565	2074765	95720	97.97	0
SC21-2868-P	28	418004	2077724	144869	97.97	0
SC21-2869-P	36	418685	2076440	95738	97.97	0
SC21-2870-P	33	358680	2075270	101770	97.97	0
SC21-2872-P	36	206302	2073133	96883	97.97	0
SC21-2873-P	35	226072	2079305	95719	97.97	0
SC21-2874-P	37	247575	2074438	94734	97.97	0
SC21-2875-P	62	311498	2068462	61548	97.97	0
SC21-2876-P	40	248126	2072022	99561	97.97	0
SC21-2877-P	38	368598	2073847	95762	97.97	0
SC21-2878-P	211	71492	1952282	16393	97.3	0.68
SC21-2879-P	45	206954	2077908	78925	97.97	0
SC21-2880-P	56	259106	2067635	69984	97.97	0
SC21-2881-P	37	417584	2077585	96292	97.97	0
SC21-2882-P	30	418565	2076393	99827	97.97	0
SC21-2883-P	32	359195	2075235	129524	97.97	0
SC21-2884-P	32	211763	2081214	96293	97.97	0
SC21-2885-P	33	211763	2081807	128926	97.97	0
SC21-2886-P	30	418687	2072562	101762	97.97	0
SC21-2887-P	36	192472	2075067	112819	97.97	0
SC21-2888-P	29	426805	2074628	140178	97.97	0
SC21-2889-P	29	211763	2080694	135121	97.97	0
SC21-2890-P	94	208722	2028124	49350	97.97	0
SC21-2891-P	36	418286	2073479	101770	97.97	0
SC21-2892-P	31	418527	2076327	102902	97.97	0
SC21-2893-P	34	416612	2076520	101770	97.97	0
SC21-2894-P	33	418684	2076419	128745	97.97	0
SC21-2895-P	32	454033	1976775	104562	97.97	0
SC21-2896-P	29	418241	2078366	123632	97.97	0
SC21-2897-P	33	327313	2078362	101770	97.97	0
SC21-2898-P	28	418704	2072751	129857	97.97	0
SC21-2899-P	33	358792	2075515	108775	97.97	0
SC21-2900-P	34	418685	2079665	101762	97.97	0
SRR3485999	25	453279	2043609	131313	97.97	0
SRR3486000	38	326892	2086990	129646	97.97	0
SRR3486001	23	453236	2044256	172880	97.97	0
SRR3486002	24	452788	2045168	129458	97.97	0
SRR3486003	22	452775	2043526	172880	97.97	0
SRR3486004	25	388864	2044261	130478	97.97	0
SRR3486005	35	324008	2064215	126998	97.97	0
SRR3486006	29	388407	2044717	127302	97.97	0
SRR3486007	23	291613	2048868	178406	97.97	0
SRR3486008	21	488808	2045578	172880	97.97	0
SRR3486009	29	389289	2045216	129811	97.97	0
SRR3486010	23	388403	2043363	132316	97.97	0
SRR3486011	23	486070	2041888	128613	97.97	0
SRR3486012	25	388932	2042477	128577	97.97	0
SRR3486014	26	453208	2124222	166126	97.97	0
SRR3486015	29	324008	2064778	129803	97.97	0
SRR3486016	37	169509	2078871	128672	97.97	0
SRR3486017	31	258912	2077524	156123	97.97	0
SRR3486018	34	418118	2079242	128958	97.97	0
SRR3486019	36	385231	2087625	131140	97.97	0
SRR3486020	32	359641	2078552	130124	97.97	0
SRR3486021	32	418118	2044366	130275	97.97	0
SRR3486022	29	263350	2121656	131764	97.97	0
SRR3486023	24	388932	2042756	128945	97.97	0
SRR3486024	21	488636	2044865	172880	97.97	0
SRR3486025	34	171509	2075994	130252	97.97	0
SRR3486026	26	428464	2043500	129124	97.97	0
SRR3486027	33	418106	2079571	128992	97.97	0
SRR3486028	39	171101	2078697	129741	97.97	0
SRR3486029	32	418574	2077857	129722	97.97	0
SRR3486030	29	418118	2077265	129915	97.97	0
SRR3486031	29	418118	2078228	132337	97.97	0
SRR3486032	30	418585	2077923	129558	97.97	0
SRR3486033	30	418574	2077984	130336	97.97	0
SRR3486034	27	453349	2042883	121791	97.97	0
SRR3486035	31	418036	2077673	129558	97.97	0
SRR3486036	30	418118	2078756	129783	97.97	0
SRR3486037	30	418574	2077984	130124	97.97	0
SRR3486038	31	418118	2078058	128733	97.97	0
SRR3486039	30	418118	2077250	129589	97.97	0
SRR3486040	30	418118	2077493	129558	97.97	0
SRR3486041	33	418118	2078694	129722	97.97	0
SRR3486042	33	418118	2081830	125260	97.97	0
SRR3486043	22	452843	2045907	172880	97.97	0
SRR3486044	31	302460	2078115	115864	97.97	0
SRR3486045	29	388880	2043777	121791	97.97	0
SRR3486046	28	418159	2077872	130126	97.97	0
SRR3486047	29	418118	2077392	128733	97.97	0
SRR3486048	28	453892	2043834	129949	97.97	0
SRR3486049	33	418118	2077680	99503	97.97	0
SRR3486050	31	418118	2076566	105384	97.97	0
SRR3486051	32	359203	2077346	101802	97.97	0
SRR3486052	31	418118	2078494	128734	97.97	0
SRR3486053	30	418118	2076729	129720	97.97	0
SRR3486055	33	360860	2077899	97748	97.97	0
SRR3486056	28	388863	2043246	121791	97.97	0
SRR3486057	33	418118	2078201	128993	97.97	0
SRR3486058	30	452364	2043200	127981	97.97	0
SRR3486059	31	418119	2076599	129558	97.97	0
SRR3486060	32	418118	2075205	132205	97.97	0
SRR3486061	30	418118	2077351	130272	97.97	0
SRR3486062	30	418118	2077146	129588	97.97	0
SRR3486063	34	418118	2078136	129558	97.97	0
SRR3486064	33	418492	2078828	101803	97.97	0
SRR3486065	30	418118	2077499	129644	97.97	0
SRR3486066	29	418082	2076595	166413	97.97	0
SRR3486067	41	212619	2085795	122138	97.97	0
SRR3486068	38	417807	2078268	99629	97.97	0
SRR3486069	29	418118	2076838	129558	97.97	0
SRR3486070	33	418118	2077300	128733	97.97	0
SRR3486071	33	418118	2078778	128733	97.97	0
SRR3486072	28	418574	2077784	129719	97.97	0
SRR3486073	33	418106	2078535	97748	97.97	0
SRR3486074	32	418574	2077560	101802	97.97	0
SRR3486075	32	418574	2077510	128733	97.97	0
SRR3486076	34	360842	2078861	95770	97.97	0
SRR3486077	33	418072	2076683	129353	97.97	0
SRR3486078	30	418175	2078783	130354	97.97	0
SRR3486079	28	344213	1978034	132600	97.97	0
SRR3486080	31	418136	2078584	132205	97.97	0
SRR3486081	32	418118	2079870	129354	97.97	0
SRR3486082	28	418118	2077547	129720	97.97	0
SRR3486084	29	418118	2078792	130122	97.97	0
SRR3486085	30	236284	2042993	121791	97.97	0
SRR3486086	29	418106	2076809	129721	97.97	0
SRR3486087	31	418115	2076951	128733	97.97	0
SRR3486088	35	359382	2077937	130122	97.97	0
SRR3486089	30	418118	2077334	129822	97.97	0
SRR3486090	25	263350	2122835	128620	97.97	0
SRR3486091	29	418118	2076890	129609	97.97	0
SRR3486092	31	418118	2074658	97748	97.97	0
SRR3486093	34	327149	2052788	130302	97.97	0
SRR3486094	26	324170	2045692	166126	97.97	0
SRR3486095	25	388930	2044154	129748	97.97	0
SRR3486097	33	203709	2086325	128396	97.97	0
SRR3486098	10	693687	2074234	484153	96.62	0
SRR3486100	29	302116	2087118	129761	97.97	0

## Sheet: Supplementary Table 2
Supplementary Table 2. Summary of Snippy statistics for S. pneumoniae serogroup 20 isolates in comparison to reference strain SRR3486078.
Isolate	Length	Aligned	Unaligned	Variants	Heterologous	Masked	Low coverage
ERR1065143	2086150	1905411	165685	17877	1207	0	13847
ERR1065159	2086150	1934576	137614	17828	1390	0	12570
ERR1065189	2086150	1933700	140827	17701	1650	0	9973
ERR1065252	2086150	1932585	140160	17705	1202	0	12203
ERR1065273	2086150	1904711	164820	17618	1210	0	15409
ERR1065315	2086150	1905134	163110	17651	1228	0	16678
ERR1065547	2086150	1934297	136818	17726	1320	0	13715
ERR1065568	2086150	1905902	166769	17581	1173	0	12306
ERR1065636	2086150	1840460	220898	15578	1398	0	23394
ERR1065664	2086150	1913974	151919	15992	1014	0	19243
ERR1065684	2086150	1905754	169419	15662	1136	0	9841
ERR1065701	2086150	1928318	143124	15655	1160	0	13548
ERR1065795	2086150	1935601	130306	15644	1171	0	19072
ERR1065823	2086150	1907139	165838	15860	1154	0	12019
ERR1065926	2086150	1896529	175713	16252	1049	0	12859
ERR1065974	2086150	1918686	154475	15580	1195	0	11794
ERR1066076	2086150	1903931	150784	15583	1222	0	30213
ERR1106777	2086150	1910794	162446	14436	1130	0	11780
ERR1106792	2086150	1910879	156145	14423	1193	0	17933
ERR1106805	2086150	1911545	163179	14419	1152	0	10274
ERR1191837	2086150	1905197	163754	14342	1153	0	16046
ERR1191921	2086150	1911773	145203	14345	1151	0	28023
ERR1191926	2086150	1911074	164510	14341	1111	0	9455
ERR1192020	2086150	1911618	164199	14342	1231	0	9102
ERR1192059	2086150	1917971	156791	14480	1110	0	10278
ERR1192060	2086150	1918940	151686	14480	1157	0	14367
ERR1192063	2086150	1918590	153499	14476	1087	0	12974
ERR1192112	2086150	1925541	145517	14264	1293	0	13799
ERR1192128	2086150	1912432	163291	14271	1167	0	9260
ERR1192174	2086150	1931982	144439	15634	1032	0	8697
ERR1202133	2086150	1865569	209024	15033	1094	0	10463
ERR1202156	2086150	1865721	203291	14975	1100	0	16038
ERR1202171	2086150	1864615	204649	14972	1059	0	15827
ERR1202438	2086150	1866411	167965	14985	1434	0	50340
ERR1430857	2086150	1908662	164432	14065	1062	0	11994
ERR1638466	2086150	1865484	211915	14592	986	0	7765
ERR1756390	2086150	1890079	181374	13364	932	0	13765
ERR1788160	2086150	1881590	191571	15016	832	0	12157
ERR1795485	2086150	2004987	77810	3226	434	0	2919
ERR2089388	2086150	2038925	41738	2791	454	0	5033
ERR2089393	2086150	2039242	42545	2800	492	0	3871
ERR2089503	2086150	2003368	68350	2844	334	0	14098
ERR2089547	2086150	1997435	77973	2756	780	0	9962
ERR2090859	2086150	2030415	49663	610	286	0	5786
ERR2090924	2086150	2035146	45083	2465	465	0	5456
ERR316919	2086150	1852464	205902	14234	1792	0	25992
ERR505712	2086150	1877817	190258	12790	846	0	17229
ERR506027	2086150	2035561	25282	3301	1102	0	24205
ERR586364	2086150	1877480	192957	12691	869	0	14844
ERR596384	2086150	2032630	40358	3748	611	0	12551
ERR596415	2086150	2043762	30482	596	377	0	11529
ERR600540	2086150	1891551	170053	14973	1267	0	23279
ERR633036	2086150	1911887	121626	14701	1411	0	51226
ERR730158	2086150	1910628	157799	13401	1386	0	16337
ERR730306	2086150	1922381	151676	13386	1390	0	10703
ERR730346	2086150	1942221	130168	13048	1422	0	12339
ERR730947	2086150	1927676	142278	14166	1413	0	14783
ERR742548	2086150	2036824	42979	2264	674	0	5673
ERR773834	2086150	1907047	152032	14167	1451	0	25620
ERR773989	2086150	1902331	156238	14148	1432	0	26149
ERR774263	2086150	1895481	166384	15033	1455	0	22830
ERR774308	2086150	1902184	152431	14166	1443	0	30092
ERR869842	2086150	1882148	170517	14202	1531	0	31954
ERR870002	2086150	1930048	141335	14697	1560	0	13207
ERR870019	2086150	1929990	143830	14645	1596	0	10734
ERR870065	2086150	1915559	155448	13215	1445	0	13698
ERR870136	2086150	1915250	157993	13211	1377	0	11530
ERR870162	2086150	1915326	156614	14621	2158	0	12052
ERR870166	2086150	1883473	184623	14244	1401	0	16653
ERR870267	2086150	1926889	147621	13182	1477	0	10163
ERR876523	2086150	2024797	49736	2215	544	0	11073
ERR876685	2086150	1925543	132027	12454	905	0	27675
ERR900732	2086150	1901783	164363	13860	1447	0	18557
ERR908859	2086150	1928861	129191	13864	1506	0	26592
ERR909033	2086150	1899202	166675	13860	1402	0	18871
ERR909037	2086150	1872447	110346	13568	1909	0	101448
ERR909081	2086150	1898846	170432	13828	1469	0	15403
ERR909137	2086150	1899545	167260	13830	1436	0	17909
ERR909261	2086150	1925558	100058	14265	1767	0	58767
ERR913310	2086150	1923589	134931	13029	1426	0	26204
ERR913510	2086150	1947414	120859	14608	1767	0	16110
ERR925027	2086150	1895605	171344	13772	1312	0	17889
ERR925035	2086150	1895787	172258	13745	1329	0	16776
ERR925076	2086150	1894001	171050	13728	1333	0	19766
ERR925340	2086150	1894975	173036	13712	1405	0	16734
ERR979897	2086150	1893142	107469	11376	1556	0	83983
ERR979951	2086150	1886111	178778	11363	1109	0	20152
ERR980109	2086150	1886842	153110	11354	1258	0	44940
ERR980181	2086150	1881376	175892	11320	5451	0	23431
ERR980263	2086150	1884136	179100	13597	1849	0	21065
ERR980305	2086150	1856125	204238	13578	1346	0	24441
ERR997516	2086150	1915729	138813	12784	1555	0	30053
ERR997553	2086150	1910612	147406	12728	1335	0	26797
ERR997594	2086150	1909996	149728	12728	1434	0	24992
ERR997656	2086150	1910647	148777	12731	1403	0	25323
SC21-2714-P	2086150	2050980	11049	29	3729	0	20392
SC21-2715-P	2086150	2044298	9684	30	4060	0	28108
SC21-2716-P	2086150	1709826	71381	1768	3967	0	300976
SC21-2717-P	2086150	2068526	8989	30	1981	0	6654
SC21-2718-P	2086150	2071416	8777	34	2016	0	3941
SC21-2719-P	2086150	1865656	18436	29	3330	0	198728
SC21-2720-P	2086150	1876524	28342	31	2530	0	178754
SC21-2721-P	2086150	2059229	9655	26	3017	0	14249
SC21-2722-P	2086150	2071477	8139	86	1650	0	4884
SC21-2723-P	2086150	2064711	10863	27	2046	0	8530
SC21-2724-P	2086150	2072588	7152	24	1478	0	4932
SC21-2725-P	2086150	2063897	9651	30	3102	0	9500
SC21-2726-P	2086150	2069625	9300	24	2313	0	4912
SC21-2727-P	2086150	2071441	9220	26	1847	0	3642
SC21-2729-P	2086150	2034730	10265	30	2580	0	38575
SC21-2730-P	2086150	1702060	12258	18	1131	0	370701
SC21-2733-P	2086150	2068698	9249	22	2879	0	5324
SC21-2735-P	2086150	1813689	10801	18	1396	0	260264
SC21-2736-P	2086150	2022485	10344	16	2438	0	50883
SC21-2737-P	2086150	1775443	76054	1203	3333	0	231320
SC21-2739-P	2086150	1906951	12758	16	3786	0	162655
SC21-2741-P	2086150	1806219	38230	17	3536	0	238165
SC21-2742-P	2086150	1726027	14452	16	1387	0	344284
SC21-2743-P	2086150	1634072	60490	141	1678	0	389910
SC21-2744-P	2086150	1720290	56375	15	3487	0	305998
SC21-2745-P	2086150	1857767	56035	1035	3586	0	168762
SC21-2746-P	2086150	1949520	13434	18	3022	0	120174
SC21-2747-P	2086150	1982052	14839	14	2735	0	86524
SC21-2748-P	2086150	2053560	11549	132	3602	0	17439
SC21-2749-P	2086150	2069086	9057	18	2596	0	5411
SC21-2750-P	2086150	1995908	71547	1030	3686	0	15009
SC21-2751-P	2086150	2062764	9745	67	3613	0	10028
SC21-2752-P	2086150	1961301	15362	61	2291	0	107196
SC21-2753-P	2086150	1623655	213197	5350	3097	0	246201
SC21-2754-P	2086150	1883965	76566	1019	3844	0	121775
SC21-2755-P	2086150	2051350	9910	15	4507	0	20383
SC21-2756-P	2086150	1846055	43773	13	2718	0	193604
SC21-2757-P	2086150	1977633	13227	14	2771	0	92519
SC21-2758-P	2086150	2041729	9843	14	2314	0	32264
SC21-2759-P	2086150	2067167	8582	14	2804	0	7597
SC21-2760-P	2086150	2002940	70967	1016	1713	0	10530
SC21-2761-P	2086150	2057373	13880	535	3975	0	10922
SC21-2762-P	2086150	2023642	9881	18	2740	0	49887
SC21-2763-P	2086150	2025636	11585	14	2751	0	46178
SC21-2764-P	2086150	1856942	35936	72	2668	0	190604
SC21-2765-P	2086150	1619181	65978	13	2650	0	398341
SC21-2766-P	2086150	2020379	11212	12	2673	0	51886
SC21-2768-P	2086150	1861401	34128	18	2499	0	188122
SC21-2769-P	2086150	1922636	37814	14	4715	0	120985
SC21-2770-P	2086150	2057127	9386	12	3394	0	16243
SC21-2771-P	2086150	2066329	9332	12	3178	0	7311
SC21-2772-P	2086150	2066766	8337	11	2718	0	8329
SC21-2773-P	2086150	2053414	9631	10	3299	0	19806
SC21-2774-P	2086150	1925267	14988	12	4607	0	141288
SC21-2775-P	2086150	1918937	12445	8	4613	0	150155
SC21-2776-P	2086150	1747045	47494	12	4688	0	286923
SC21-2777-P	2086150	1722682	94093	12	2786	0	266589
SC21-2778-P	2086150	1919393	25600	10	2487	0	138670
SC21-2779-P	2086150	1828689	32770	12	3307	0	221384
SC21-2780-P	2086150	2056812	11640	11	4000	0	13698
SC21-2781-P	2086150	1862828	33342	11	3951	0	186029
SC21-2782-P	2086150	1982771	10453	9	3130	0	89796
SC21-2783-P	2086150	2069704	7657	11	2305	0	6484
SC21-2784-P	2086150	2013059	12008	11	2042	0	59041
SC21-2785-P	2086150	2035151	21645	11	1679	0	27675
SC21-2786-P	2086150	2068306	8359	10	2756	0	6729
SC21-2787-P	2086150	1854009	12681	11	1171	0	218289
SC21-2788-P	2086150	1953722	13459	13	3407	0	115562
SC21-2789-P	2086150	1900722	24561	17	2368	0	158499
SC21-2790-P	2086150	2026487	10732	11	2072	0	46859
SC21-2791-P	2086150	2068224	6825	13	1995	0	9106
SC21-2792-P	2086150	2069772	9070	12	1446	0	5862
SC21-2793-P	2086150	1999740	10033	13	2580	0	73797
SC21-2796-P	2086150	2043026	10253	489	1796	0	31075
SC21-2797-P	2086150	2065737	11045	12	2479	0	6889
SC21-2798-P	2086150	2005370	8979	11	4412	0	67389
SC21-2799-P	2086150	2054646	10858	53	4287	0	16359
SC21-2800-P	2086150	2070905	8700	9	1612	0	4933
SC21-2801-P	2086150	2066641	11348	41	1745	0	6416
SC21-2802-P	2086150	2058512	11491	103	4097	0	12050
SC21-2803-P	2086150	1877759	26138	9	2795	0	179458
SC21-2804-P	2086150	2064094	11855	63	3562	0	6639
SC21-2805-P	2086150	2063881	11399	8	2993	0	7877
SC21-2806-P	2086150	1920189	17760	12	2490	0	145711
SC21-2807-P	2086150	1993894	13001	53	2786	0	76469
SC21-2808-P	2086150	2058051	8047	14	2531	0	17521
SC21-2809-P	2086150	2072458	8066	10	1625	0	4001
SC21-2810-P	2086150	2066378	10624	10	1852	0	7296
SC21-2811-P	2086150	2068266	9471	16	2212	0	6201
SC21-2812-P	2086150	2063424	8432	11	3548	0	10746
SC21-2813-P	2086150	2061492	10734	10	2331	0	11593
SC21-2814-P	2086150	2006370	8645	16	4613	0	66522
SC21-2815-P	2086150	1917877	15610	14	3575	0	149088
SC21-2816-P	2086150	2022270	11043	9	1943	0	50894
SC21-2817-P	2086150	1974893	11561	13	3264	0	96432
SC21-2818-P	2086150	1889545	23996	14	2563	0	170046
SC21-2819-P	2086150	1973272	12670	105	2354	0	97854
SC21-2820-P	2086150	2044401	9198	8	2521	0	30030
SC21-2821-P	2086150	2065504	8826	9	2104	0	9716
SC21-2822-P	2086150	2061204	10776	15	2506	0	11664
SC21-2823-P	2086150	2070990	9084	59	2078	0	3998
SC21-2824-P	2086150	2070472	8772	13	2071	0	4835
SC21-2825-P	2086150	2055914	20195	476	2707	0	7334
SC21-2826-P	2086150	1854227	180197	4339	3653	0	48073
SC21-2827-P	2086150	1848009	26916	11	3520	0	207705
SC21-2828-P	2086150	2071180	8699	11	2014	0	4257
SC21-2829-P	2086150	2065121	9665	9	1963	0	9401
SC21-2830-P	2086150	1910732	22278	13	2514	0	150626
SC21-2831-P	2086150	2048432	7949	12	3275	0	26494
SC21-2832-P	2086150	2062776	10240	10	1938	0	11196
SC21-2833-P	2086150	2070591	9333	10	1466	0	4760
SC21-2834-P	2086150	2063294	9985	349	1965	0	10906
SC21-2835-P	2086150	2030175	20723	242	6517	0	28735
SC21-2836-P	2086150	1967135	11593	12	3896	0	103526
SC21-2837-P	2086150	2028985	12597	13	5272	0	39296
SC21-2838-P	2086150	2050571	11481	12	2290	0	21808
SC21-2839-P	2086150	2030798	14366	11	5446	0	35540
SC21-2840-P	2086150	2048335	12778	14	4262	0	20775
SC21-2841-P	2086150	1974676	10371	15	4250	0	96853
SC21-2842-P	2086150	1776615	36093	9	4841	0	268601
SC21-2843-P	2086150	2037636	19196	138	5922	0	23396
SC21-2844-P	2086150	2056876	9312	13	2151	0	17811
SC21-2845-P	2086150	2053097	9306	12	2662	0	21085
SC21-2846-P	2086150	2052512	18758	138	4270	0	10610
SC21-2847-P	2086150	2064499	10627	14	2642	0	8382
SC21-2848-P	2086150	2058533	10120	13	2145	0	15352
SC21-2849-P	2086150	2066367	10885	12	3398	0	5500
SC21-2850-P	2086150	1880594	185357	4259	2682	0	17517
SC21-2851-P	2086150	2065882	10579	9	2752	0	6937
SC21-2852-P	2086150	2064935	10775	11	2524	0	7916
SC21-2853-P	2086150	2061819	11630	11	2469	0	10232
SC21-2854-P	2086150	1969789	14603	52	3381	0	98377
SC21-2855-P	2086150	2065610	9332	9	3876	0	7332
SC21-2856-P	2086150	2059822	9359	9	3411	0	13558
SC21-2857-P	2086150	2067484	8941	110	2452	0	7273
SC21-2858-P	2086150	2069331	9574	15	2335	0	4910
SC21-2859-P	2086150	2060976	13401	13	2480	0	9293
SC21-2860-P	2086150	2015956	28635	14	3781	0	37778
SC21-2861-P	2086150	2063350	9990	98	4033	0	8777
SC21-2862-P	2086150	2060131	10548	14	4009	0	11462
SC21-2863-P	2086150	2057966	9291	10	3722	0	15171
SC21-2864-P	2086150	2067797	9197	11	2708	0	6448
SC21-2865-P	2086150	1936891	10458	15	2974	0	135827
SC21-2866-P	2086150	1775700	55926	15	3560	0	250964
SC21-2867-P	2086150	2041121	10601	15	3613	0	30815
SC21-2868-P	2086150	2068475	8974	15	2365	0	6336
SC21-2869-P	2086150	2067252	8793	13	2006	0	8099
SC21-2870-P	2086150	2065013	9929	14	2081	0	9127
SC21-2872-P	2086150	2039717	11084	13	4307	0	31042
SC21-2873-P	2086150	2056681	11089	100	6671	0	11709
SC21-2874-P	2086150	2034844	10627	17	6429	0	34250
SC21-2875-P	2086150	1924953	11489	12	3844	0	145864
SC21-2876-P	2086150	2047870	13696	12	2867	0	21717
SC21-2877-P	2086150	2056880	9696	10	5697	0	13877
SC21-2878-P	2086150	1742629	57496	14	5437	0	280588
SC21-2879-P	2086150	2036263	11255	98	5643	0	32989
SC21-2880-P	2086150	1967036	12781	14	3879	0	102454
SC21-2881-P	2086150	2053325	9714	15	6269	0	16842
SC21-2882-P	2086150	2060485	9369	11	5892	0	10404
SC21-2883-P	2086150	2067647	11034	10	2829	0	4640
SC21-2884-P	2086150	2056976	11051	98	3751	0	14372
SC21-2885-P	2086150	2068254	10559	98	2454	0	4883
SC21-2886-P	2086150	2060398	12384	12	2647	0	10721
SC21-2887-P	2086150	2065801	13989	43	2013	0	4347
SC21-2888-P	2086150	2058186	10627	11	5861	0	11476
SC21-2889-P	2086150	2060353	11048	97	4939	0	9810
SC21-2890-P	2086150	1914134	21782	11	4494	0	145740
SC21-2891-P	2086150	2069131	9915	31	2012	0	5092
SC21-2892-P	2086150	2060413	10704	12	3540	0	11493
SC21-2893-P	2086150	2050785	16236	10	2886	0	16243
SC21-2894-P	2086150	2065823	9361	13	4075	0	6891
SC21-2895-P	2086150	1877190	189470	3990	2870	0	16620
SC21-2896-P	2086150	2063511	15118	95	2279	0	5242
SC21-2897-P	2086150	2065000	14379	13	2455	0	4316
SC21-2898-P	2086150	2065463	13627	11	2428	0	4632
SC21-2899-P	2086150	2066232	10561	13	2000	0	7357
SC21-2900-P	2086150	2067998	13474	93	1750	0	2928
SRR3485999	2086150	2012509	58190	815	682	0	14769
SRR3486000	2086150	2032510	42668	540	669	0	10303
SRR3486001	2086150	2012701	61293	815	593	0	11563
SRR3486002	2086150	2013839	57612	810	748	0	13951
SRR3486003	2086150	2012597	62398	815	605	0	10550
SRR3486004	2086150	2012631	61696	815	667	0	11156
SRR3486005	2086150	2033395	44104	1209	871	0	7780
SRR3486006	2086150	2012643	64840	814	780	0	7887
SRR3486007	2086150	2034493	47522	199	714	0	3421
SRR3486008	2086150	2013254	65219	817	779	0	6898
SRR3486009	2086150	2013862	57028	814	794	0	14466
SRR3486010	2086150	2014108	63246	814	758	0	8038
SRR3486011	2086150	2012601	66689	819	597	0	6263
SRR3486012	2086150	2013199	58782	815	686	0	13483
SRR3486014	2086150	2014207	64268	818	669	0	7006
SRR3486015	2086150	2035212	40853	1208	810	0	9275
SRR3486016	2086150	2075994	6802	38	509	0	2845
SRR3486017	2086150	2075572	6152	40	450	0	3976
SRR3486018	2086150	2080337	3776	8	317	0	1720
SRR3486019	2086150	2031424	44046	544	699	0	9981
SRR3486020	2086150	2080438	3428	8	326	0	1958
SRR3486021	2086150	2045534	38489	8	295	0	1832
SRR3486022	2086150	2012597	64418	817	693	0	8442
SRR3486023	2086150	2013137	63012	812	620	0	9381
SRR3486024	2086150	2012800	64656	821	612	0	8082
SRR3486025	2086150	2073553	8682	39	592	0	3323
SRR3486026	2086150	2011966	57333	819	696	0	16155
SRR3486027	2086150	2080329	4054	9	289	0	1478
SRR3486028	2086150	2077578	6856	40	614	0	1102
SRR3486029	2086150	2079555	3443	9	383	0	2769
SRR3486030	2086150	2080392	4041	8	350	0	1367
SRR3486031	2086150	2078112	6039	8	233	0	1766
SRR3486032	2086150	2080732	3476	9	313	0	1629
SRR3486033	2086150	2080452	3226	10	337	0	2135
SRR3486034	2086150	2013654	62426	814	723	0	9347
SRR3486035	2086150	2079957	3776	9	459	0	1958
SRR3486036	2086150	2080067	4014	10	304	0	1765
SRR3486037	2086150	2080760	4147	9	250	0	993
SRR3486038	2086150	2080631	3671	8	282	0	1566
SRR3486039	2086150	2080882	4221	8	300	0	747
SRR3486040	2086150	2079880	4254	8	462	0	1554
SRR3486041	2086150	2079854	4323	8	458	0	1515
SRR3486042	2086150	2080433	4575	11	368	0	774
SRR3486043	2086150	2012877	58867	818	732	0	13674
SRR3486044	2086150	2080696	4149	9	276	0	1029
SRR3486045	2086150	2013735	59895	815	803	0	11717
SRR3486046	2086150	2079386	4747	10	324	0	1693
SRR3486047	2086150	2079413	4308	9	156	0	2273
SRR3486048	2086150	2012538	49607	819	760	0	23245
SRR3486049	2086150	2080727	4203	8	319	0	901
SRR3486050	2086150	2079681	4889	9	213	0	1367
SRR3486051	2086150	2078893	5695	9	157	0	1405
SRR3486052	2086150	2080390	3724	10	322	0	1714
SRR3486053	2086150	2080556	4023	8	378	0	1193
SRR3486055	2086150	2080849	3662	10	294	0	1345
SRR3486056	2086150	2013503	59879	820	587	0	12181
SRR3486057	2086150	2080863	4272	9	298	0	717
SRR3486058	2086150	2014043	53297	818	729	0	18081
SRR3486059	2086150	2080720	3897	9	353	0	1180
SRR3486060	2086150	2077160	7192	9	112	0	1686
SRR3486061	2086150	2078940	5163	9	315	0	1732
SRR3486062	2086150	2080478	4100	8	339	0	1233
SRR3486063	2086150	2080388	4059	9	338	0	1365
SRR3486064	2086150	2080440	3917	8	346	0	1447
SRR3486065	2086150	2080385	4279	9	450	0	1036
SRR3486066	2086150	2078539	4957	8	280	0	2374
SRR3486067	2086150	2047696	32161	543	681	0	5612
SRR3486068	2086150	2079898	4742	96	294	0	1216
SRR3486069	2086150	2080367	3650	9	354	0	1779
SRR3486070	2086150	2080740	3501	12	379	0	1530
SRR3486071	2086150	2080636	4287	10	335	0	892
SRR3486072	2086150	2080373	3813	11	333	0	1631
SRR3486073	2086150	2080451	3670	10	427	0	1602
SRR3486074	2086150	2080479	3809	12	328	0	1534
SRR3486075	2086150	2079841	4494	12	284	0	1531
SRR3486076	2086150	2078942	5371	8	205	0	1632
SRR3486077	2086150	2080594	3714	9	304	0	1538
SRR3486078	2086150	2080849	3832	0	290	0	1179
SRR3486079	2086150	1895512	128635	3949	892	0	61111
SRR3486080	2086150	2080368	4466	11	356	0	960
SRR3486081	2086150	2080639	4014	10	284	0	1213
SRR3486082	2086150	2080204	3662	9	403	0	1881
SRR3486084	2086150	2080714	4495	10	302	0	639
SRR3486085	2086150	2013411	53978	818	699	0	18062
SRR3486086	2086150	2079652	4766	96	382	0	1350
SRR3486087	2086150	2080820	3592	8	381	0	1357
SRR3486088	2086150	2080907	4236	10	258	0	749
SRR3486089	2086150	2080393	4174	9	320	0	1263
SRR3486090	2086150	2013650	59830	815	726	0	11944
SRR3486091	2086150	2080718	3910	9	304	0	1218
SRR3486092	2086150	2077317	6778	10	336	0	1719
SRR3486093	2086150	2017831	51835	520	726	0	15758
SRR3486094	2086150	2012579	61002	812	708	0	11861
SRR3486095	2086150	2012928	60290	810	644	0	12288
SRR3486097	2086150	2047459	27808	811	831	0	10052
SRR3486098	2086150	1915993	117111	4329	1711	0	51335
SRR3486100	2086150	2048910	30723	811	713	0	5804
Reference (SRR3486078)	2086150	2086150	0	0	0	0	0

## Sheet: Supplementary Table 3
Supplementary Table 3. NCBI sequence accessions used in this study.
Study accession	NCBI accession	Source
SC21-2714-P	SRR21315375	This study (Alberta)
SC21-2715-P	SRR21315373	This study (Alberta)
SC21-2716-P	SRR21315376	This study (Alberta)
SC21-2717-P	SRR21315374	This study (Alberta)
SC21-2718-P	SRR21315377	This study (Alberta)
SC21-2719-P	SRR21315379	This study (Alberta)
SC21-2720-P	SRR21315378	This study (Alberta)
SC21-2721-P	SRR21315453	This study (Alberta)
SC21-2722-P	SRR21315451	This study (Alberta)
SC21-2723-P	SRR21315450	This study (Alberta)
SC21-2724-P	SRR21315454	This study (Alberta)
SC21-2725-P	SRR21315452	This study (Alberta)
SC21-2726-P	SRR21315449	This study (Alberta)
SC21-2727-P	SRR21315456	This study (Alberta)
SC21-2729-P	SRR21315455	This study (Alberta)
SC21-2730-P	SRR21324975	This study (Alberta)
SC21-2733-P	SRR21324977	This study (Alberta)
SC21-2735-P	SRR21324983	This study (Alberta)
SC21-2736-P	SRR21324974	This study (Alberta)
SC21-2737-P	SRR21324980	This study (Alberta)
SC21-2739-P	SRR21324978	This study (Alberta)
SC21-2741-P	SRR21324976	This study (Alberta)
SC21-2742-P	SRR21324979	This study (Alberta)
SC21-2743-P	SRR21324981	This study (Alberta)
SC21-2744-P	SRR21324982	This study (Alberta)
SC21-2745-P	SRR21332812	This study (Alberta)
SC21-2746-P	SRR21332820	This study (Alberta)
SC21-2747-P	SRR21332814	This study (Alberta)
SC21-2748-P	SRR21332815	This study (Alberta)
SC21-2749-P	SRR21332818	This study (Alberta)
SC21-2750-P	SRR21332816	This study (Alberta)
SC21-2751-P	SRR21332813	This study (Alberta)
SC21-2752-P	SRR21332811	This study (Alberta)
SC21-2753-P	SRR21332817	This study (Alberta)
SC21-2754-P	SRR21332819	This study (Alberta)
SC21-2755-P	SRR21332821	This study (Alberta)
SC21-2756-P	SRR21349782	This study (Alberta)
SC21-2757-P	SRR21349784	This study (Alberta)
SC21-2758-P	SRR21349783	This study (Alberta)
SC21-2759-P	SRR21349777	This study (Alberta)
SC21-2760-P	SRR21349779	This study (Alberta)
SC21-2761-P	SRR21349775	This study (Alberta)
SC21-2762-P	SRR21349776	This study (Alberta)
SC21-2763-P	SRR21349780	This study (Alberta)
SC21-2764-P	SRR21349781	This study (Alberta)
SC21-2765-P	SRR21349778	This study (Alberta)
SC21-2766-P	SRR21377525	This study (Alberta)
SC21-2768-P	SRR21377528	This study (Alberta)
SC21-2769-P	SRR21377519	This study (Alberta)
SC21-2770-P	SRR21377524	This study (Alberta)
SC21-2771-P	SRR21377522	This study (Alberta)
SC21-2772-P	SRR21377523	This study (Alberta)
SC21-2773-P	SRR21377526	This study (Alberta)
SC21-2774-P	SRR21377521	This study (Alberta)
SC21-2775-P	SRR21377527	This study (Alberta)
SC21-2776-P	SRR21377520	This study (Alberta)
SC21-2777-P	SRR21377561	This study (Alberta)
SC21-2778-P	SRR21377560	This study (Alberta)
SC21-2779-P	SRR21377562	This study (Alberta)
SC21-2780-P	SRR21377557	This study (Alberta)
SC21-2781-P	SRR21377563	This study (Alberta)
SC21-2782-P	SRR21377556	This study (Alberta)
SC21-2783-P	SRR21377564	This study (Alberta)
SC21-2784-P	SRR21377565	This study (Alberta)
SC21-2785-P	SRR21377559	This study (Alberta)
SC21-2786-P	SRR21377558	This study (Alberta)
SC21-2787-P	SRR21377621	This study (Alberta)
SC21-2788-P	SRR21377622	This study (Alberta)
SC21-2789-P	SRR21377618	This study (Alberta)
SC21-2790-P	SRR21377625	This study (Alberta)
SC21-2791-P	SRR21377617	This study (Alberta)
SC21-2792-P	SRR21377619	This study (Alberta)
SC21-2793-P	SRR21377620	This study (Alberta)
SC21-2796-P	SRR21377616	This study (Alberta)
SC21-2797-P	SRR21377624	This study (Alberta)
SC21-2798-P	SRR21377623	This study (Alberta)
SC21-2799-P	SRR21404695	This study (Alberta)
SC21-2800-P	SRR21404697	This study (Alberta)
SC21-2801-P	SRR21404698	This study (Alberta)
SC21-2802-P	SRR21404692	This study (Alberta)
SC21-2803-P	SRR21404691	This study (Alberta)
SC21-2804-P	SRR21404699	This study (Alberta)
SC21-2805-P	SRR21404700	This study (Alberta)
SC21-2806-P	SRR21404690	This study (Alberta)
SC21-2807-P	SRR21404693	This study (Alberta)
SC21-2808-P	SRR21404694	This study (Alberta)
SC21-2809-P	SRR21404696	This study (Alberta)
SC21-2810-P	SRR21408009	This study (Alberta)
SC21-2811-P	SRR21408007	This study (Alberta)
SC21-2812-P	SRR21408015	This study (Alberta)
SC21-2813-P	SRR21408012	This study (Alberta)
SC21-2814-P	SRR21408014	This study (Alberta)
SC21-2815-P	SRR21408013	This study (Alberta)
SC21-2816-P	SRR21408008	This study (Alberta)
SC21-2817-P	SRR21408006	This study (Alberta)
SC21-2818-P	SRR21408011	This study (Alberta)
SC21-2819-P	SRR21408010	This study (Alberta)
SC21-2820-P	SRR21408052	This study (Alberta)
SC21-2821-P	SRR21408059	This study (Alberta)
SC21-2822-P	SRR21408057	This study (Alberta)
SC21-2823-P	SRR21408058	This study (Alberta)
SC21-2824-P	SRR21408055	This study (Alberta)
SC21-2825-P	SRR21408060	This study (Alberta)
SC21-2826-P	SRR21408056	This study (Alberta)
SC21-2827-P	SRR21408054	This study (Alberta)
SC21-2828-P	SRR21408053	This study (Alberta)
SC21-2829-P	SRR21408061	This study (Alberta)
SC21-2830-P	SRR21408064	This study (Alberta)
SC21-2831-P	SRR21408069	This study (Alberta)
SC21-2832-P	SRR21408065	This study (Alberta)
SC21-2833-P	SRR21408068	This study (Alberta)
SC21-2834-P	SRR21408067	This study (Alberta)
SC21-2835-P	SRR21408070	This study (Alberta)
SC21-2836-P	SRR21408071	This study (Alberta)
SC21-2837-P	SRR21408063	This study (Alberta)
SC21-2838-P	SRR21408062	This study (Alberta)
SC21-2839-P	SRR21408066	This study (Alberta)
SC21-2840-P	SRR21408107	This study (Alberta)
SC21-2841-P	SRR21408108	This study (Alberta)
SC21-2842-P	SRR21408115	This study (Alberta)
SC21-2843-P	SRR21408116	This study (Alberta)
SC21-2844-P	SRR21408110	This study (Alberta)
SC21-2845-P	SRR21408112	This study (Alberta)
SC21-2846-P	SRR21408109	This study (Alberta)
SC21-2847-P	SRR21408111	This study (Alberta)
SC21-2848-P	SRR21408113	This study (Alberta)
SC21-2849-P	SRR21408114	This study (Alberta)
SC21-2850-P	SRR21408117	This study (Alberta)
SC21-2851-P	SRR21408124	This study (Alberta)
SC21-2852-P	SRR21408120	This study (Alberta)
SC21-2853-P	SRR21408118	This study (Alberta)
SC21-2854-P	SRR21408125	This study (Alberta)
SC21-2855-P	SRR21408121	This study (Alberta)
SC21-2856-P	SRR21408126	This study (Alberta)
SC21-2857-P	SRR21408122	This study (Alberta)
SC21-2858-P	SRR21408123	This study (Alberta)
SC21-2859-P	SRR21408119	This study (Alberta)
SC21-2860-P	SRR21408249	This study (Alberta)
SC21-2861-P	SRR21408251	This study (Alberta)
SC21-2862-P	SRR21408250	This study (Alberta)
SC21-2863-P	SRR21408243	This study (Alberta)
SC21-2864-P	SRR21408245	This study (Alberta)
SC21-2865-P	SRR21408247	This study (Alberta)
SC21-2866-P	SRR21408244	This study (Alberta)
SC21-2867-P	SRR21408242	This study (Alberta)
SC21-2868-P	SRR21408248	This study (Alberta)
SC21-2869-P	SRR21408246	This study (Alberta)
SC21-2870-P	SRR21685296	This study (Alberta)
SC21-2872-P	SRR21685297	This study (Alberta)
SC21-2873-P	SRR21685293	This study (Alberta)
SC21-2874-P	SRR21685294	This study (Alberta)
SC21-2875-P	SRR21685295	This study (Alberta)
SC21-2876-P	SRR21685298	This study (Alberta)
SC21-2877-P	SRR21685290	This study (Alberta)
SC21-2878-P	SRR21685291	This study (Alberta)
SC21-2879-P	SRR21685292	This study (Alberta)
SC21-2880-P	SRR21685304	This study (Alberta)
SC21-2881-P	SRR21685310	This study (Alberta)
SC21-2882-P	SRR21685302	This study (Alberta)
SC21-2883-P	SRR21685307	This study (Alberta)
SC21-2884-P	SRR21685309	This study (Alberta)
SC21-2885-P	SRR21685308	This study (Alberta)
SC21-2886-P	SRR21685303	This study (Alberta)
SC21-2887-P	SRR21685305	This study (Alberta)
SC21-2888-P	SRR21685306	This study (Alberta)
SC21-2889-P	SRR21685311	This study (Alberta)
SC21-2890-P	SRR21685312	This study (Alberta)
SC21-2891-P	SRR21685289	This study (Alberta)
SC21-2892-P	SRR21685286	This study (Alberta)
SC21-2893-P	SRR21685280	This study (Alberta)
SC21-2894-P	SRR21685282	This study (Alberta)
SC21-2895-P	SRR21685284	This study (Alberta)
SC21-2896-P	SRR21685283	This study (Alberta)
SC21-2897-P	SRR21685281	This study (Alberta)
SC21-2898-P	SRR21685287	This study (Alberta)
SC21-2899-P	SRR21685288	This study (Alberta)
SC21-2900-P	SRR21685285	This study (Alberta)
-	ERR1065143	GPS Project
-	ERR1065159	GPS Project
-	ERR1065189	GPS Project
-	ERR1065252	GPS Project
-	ERR1065273	GPS Project
-	ERR1065315	GPS Project
-	ERR1065547	GPS Project
-	ERR1065568	GPS Project
-	ERR1065636	GPS Project
-	ERR1065664	GPS Project
-	ERR1065684	GPS Project
-	ERR1065701	GPS Project
-	ERR1065795	GPS Project
-	ERR1065823	GPS Project
-	ERR1065926	GPS Project
-	ERR1065974	GPS Project
-	ERR1066076	GPS Project
-	ERR1106777	GPS Project
-	ERR1106792	GPS Project
-	ERR1106805	GPS Project
-	ERR1191837	GPS Project
-	ERR1191921	GPS Project
-	ERR1191926	GPS Project
-	ERR1192020	GPS Project
-	ERR1192059	GPS Project
-	ERR1192060	GPS Project
-	ERR1192063	GPS Project
-	ERR1192112	GPS Project
-	ERR1192128	GPS Project
-	ERR1192174	GPS Project
-	ERR1202133	GPS Project
-	ERR1202156	GPS Project
-	ERR1202171	GPS Project
-	ERR1202438	GPS Project
-	ERR1430857	GPS Project
-	ERR1638466	GPS Project
-	ERR1756390	GPS Project
-	ERR1788160	GPS Project
-	ERR1795485	GPS Project
-	ERR2089388	GPS Project
-	ERR2089393	GPS Project
-	ERR2089503	GPS Project
-	ERR2089547	GPS Project
-	ERR2090859	GPS Project
-	ERR2090924	GPS Project
-	ERR316919	GPS Project
-	ERR505712	GPS Project
-	ERR506027	GPS Project
-	ERR586364	GPS Project
-	ERR596384	GPS Project
-	ERR596415	GPS Project
-	ERR600540	GPS Project
-	ERR633036	GPS Project
-	ERR730158	GPS Project
-	ERR730306	GPS Project
-	ERR730346	GPS Project
-	ERR730947	GPS Project
-	ERR742548	GPS Project
-	ERR773834	GPS Project
-	ERR773989	GPS Project
-	ERR774263	GPS Project
-	ERR774308	GPS Project
-	ERR869842	GPS Project
-	ERR870002	GPS Project
-	ERR870019	GPS Project
-	ERR870065	GPS Project
-	ERR870136	GPS Project
-	ERR870162	GPS Project
-	ERR870166	GPS Project
-	ERR870267	GPS Project
-	ERR876523	GPS Project
-	ERR876685	GPS Project
-	ERR900732	GPS Project
-	ERR908859	GPS Project
-	ERR909033	GPS Project
-	ERR909037	GPS Project
-	ERR909081	GPS Project
-	ERR909137	GPS Project
-	ERR909261	GPS Project
-	ERR913310	GPS Project
-	ERR913510	GPS Project
-	ERR925027	GPS Project
-	ERR925035	GPS Project
-	ERR925076	GPS Project
-	ERR925340	GPS Project
-	ERR979897	GPS Project
-	ERR979951	GPS Project
-	ERR980109	GPS Project
-	ERR980181	GPS Project
-	ERR980263	GPS Project
-	ERR980305	GPS Project
-	ERR997516	GPS Project
-	ERR997553	GPS Project
-	ERR997594	GPS Project
-	ERR997656	GPS Project
-	SRR3485999	This study (Alberta)
-	SRR3486000	This study (Alberta)
-	SRR3486001	This study (Alberta)
-	SRR3486002	This study (Alberta)
-	SRR3486003	This study (Alberta)
-	SRR3486004	This study (Alberta)
-	SRR3486005	This study (Alberta)
-	SRR3486006	This study (Alberta)
-	SRR3486007	This study (Alberta)
-	SRR3486008	This study (Alberta)
-	SRR3486009	This study (Alberta)
-	SRR3486010	This study (Alberta)
-	SRR3486011	This study (Alberta)
-	SRR3486012	This study (Alberta)
-	SRR3486014	This study (Alberta)
-	SRR3486015	This study (Alberta)
-	SRR3486016	This study (Alberta)
-	SRR3486017	This study (Alberta)
-	SRR3486018	This study (Alberta)
-	SRR3486019	This study (Alberta)
-	SRR3486020	This study (Alberta)
-	SRR3486021	This study (Alberta)
-	SRR3486022	This study (Alberta)
-	SRR3486023	This study (Alberta)
-	SRR3486024	This study (Alberta)
-	SRR3486025	This study (Alberta)
-	SRR3486026	This study (Alberta)
-	SRR3486027	This study (Alberta)
-	SRR3486028	This study (Alberta)
-	SRR3486029	This study (Alberta)
-	SRR3486030	This study (Alberta)
-	SRR3486031	This study (Alberta)
-	SRR3486032	This study (Alberta)
-	SRR3486033	This study (Alberta)
-	SRR3486034	This study (Alberta)
-	SRR3486035	This study (Alberta)
-	SRR3486036	This study (Alberta)
-	SRR3486037	This study (Alberta)
-	SRR3486038	This study (Alberta)
-	SRR3486039	This study (Alberta)
-	SRR3486040	This study (Alberta)
-	SRR3486041	This study (Alberta)
-	SRR3486042	This study (Alberta)
-	SRR3486043	This study (Alberta)
-	SRR3486044	This study (Alberta)
-	SRR3486045	This study (Alberta)
-	SRR3486046	This study (Alberta)
-	SRR3486047	This study (Alberta)
-	SRR3486048	This study (Alberta)
-	SRR3486049	This study (Alberta)
-	SRR3486050	This study (Alberta)
-	SRR3486051	This study (Alberta)
-	SRR3486052	This study (Alberta)
-	SRR3486053	This study (Alberta)
-	SRR3486055	This study (Alberta)
-	SRR3486056	This study (Alberta)
-	SRR3486057	This study (Alberta)
-	SRR3486058	This study (Alberta)
-	SRR3486059	This study (Alberta)
-	SRR3486060	This study (Alberta)
-	SRR3486061	This study (Alberta)
-	SRR3486062	This study (Alberta)
-	SRR3486063	This study (Alberta)
-	SRR3486064	This study (Alberta)
-	SRR3486065	This study (Alberta)
-	SRR3486066	This study (Alberta)
-	SRR3486067	This study (Alberta)
-	SRR3486068	This study (Alberta)
-	SRR3486069	This study (Alberta)
-	SRR3486070	This study (Alberta)
-	SRR3486071	This study (Alberta)
-	SRR3486072	This study (Alberta)
-	SRR3486073	This study (Alberta)
-	SRR3486074	This study (Alberta)
-	SRR3486075	This study (Alberta)
-	SRR3486076	This study (Alberta)
-	SRR3486077	This study (Alberta)
-	SRR3486078	This study (Alberta)
-	SRR3486079	This study (Alberta)
-	SRR3486080	This study (Alberta)
-	SRR3486081	This study (Alberta)
-	SRR3486082	This study (Alberta)
-	SRR3486084	This study (Alberta)
-	SRR3486085	This study (Alberta)
-	SRR3486086	This study (Alberta)
-	SRR3486087	This study (Alberta)
-	SRR3486088	This study (Alberta)
-	SRR3486089	This study (Alberta)
-	SRR3486090	This study (Alberta)
-	SRR3486091	This study (Alberta)
-	SRR3486092	This study (Alberta)
-	SRR3486093	This study (Alberta)
-	SRR3486094	This study (Alberta)
-	SRR3486095	This study (Alberta)
-	SRR3486097	This study (Alberta)
-	SRR3486098	This study (Alberta)
-	SRR3486100	This study (Alberta)

## Sheet: Supplementary Table 4
Supplementary Table 4. Metadata and antimicrobial susceptibility of serogroup 20 isolates used in this study.
Accession	Location	ST	GPSC	Age_years	Sex	Site of collection	Year of collection	Chloramphenicol_MIC	Levofloxacin_MIC	Azithromycin_MIC	Amoxicillin_MIC	Cefepime_MIC	Cefuroxime_MIC	Ertapenem_MIC	Linezolid_MIC	Meropenem_MIC	Moxifloxacin_MIC	Tetracycline_MIC	Tigecycline_MIC	Penicillin PO_MIC	Induced clindamycin resistance_DD	Cefotaxime_MIC	Ceftriaxone_MIC	Erythromycin_DD/MIC	Clindamycin_DD/MIC	Vancomycin_DD/MIC	Penicillin_DD/MIC	Trimethoprim-Sulfamethoxazole_DD/MIC
SC21-2876-P	Alberta	235	124	52	F	Blood	2019	S	S						S		S	S	S	S	Negative	S	S	S/S	S/S	/S	/S	S/S
SC21-2877-P	Alberta	235	124	70	F	Blood	2019	S	S						S		S	S	S	S	Negative	S	S	S/S	S/S	/S	/S	S/S
SC21-2881-P	Alberta	235	124	81	F	Blood	2019	S	S						S		S	S	S	S	Negative	S	S	S/S	S/S	/S	/S	S/S
SC21-2882-P	Alberta	235	124	48	F	Blood	2019	S	S						S		S	S	S	S	Negative	S	S	S/S	S/S	/S	/S	S/S
SC21-2885-P	Alberta	235	124	53	F	Blood	2019	S	S						S		S	S	S	S	Negative	S	S	S/S	S/S	/S	/S	S/S
SC21-2886-P	Alberta	235	124	64	F	Blood	2019	S	S						S		S	S	S	S	Negative	S	S	S/S	S/S	/S	/S	S/S
SC21-2894-P	Alberta	235	124	53	F	Blood	2019	S	S						S		S	S	S	S	Negative	S	S	S/S	S/S	/S	/S	S/S
SC21-2875-P	Alberta	235	124	62	M	Blood	2019	S	S						S		S	S	S	S	Negative	S	S	S/S	S/S	/S	/S	S/S
SC21-2878-P	Alberta	235	124	58	M	Blood	2019		S						S		S	S	S	S	Negative	S	S	S/S	S/S	/S	/S	S/S
SC21-2879-P	Alberta	235	124	50	M	Blood	2019	S	S						S		S	S	S	S	Negative	S	S	S/S	S/S	/S	/S	S/S
SC21-2880-P	Alberta	235	124	56	M	Blood	2019	S	S						S		S	S	S	S	Negative	S	S	S/S	S/S	/S	/S	S/S
SC21-2883-P	Alberta	235	124	67	M	Blood	2019	S	S						S		S	S	S	S	Negative	S	S	S/S	S/S	/S	/S	S/S
SC21-2884-P	Alberta	235	124	51	M	Blood	2019	S	S						S		S	S	S	S	Negative	S	S	S/S	S/S	/S	/S	S/S
SC21-2887-P	Alberta	235	124	54	M	Blood	2019	S	S						S		S	S	S	S	Negative	S	S	S/S	S/S	/S	/S	S/I
SC21-2888-P	Alberta	235	124	66	M	Blood	2019	S	S						S		S	S	S	S	Negative	S	S	S/S	S/S	/S	/S	S/I
SC21-2889-P	Alberta	235	124	38	M	Blood	2019	S	S						S		S	S	S	S	Negative	S	S	S/S	S/S	/S	/S	S/S
SC21-2890-P	Alberta	235	124	60	M	Blood	2019	S	S						S		S	S	S	S	Negative	S	S	S/S	S/S	/S	/S	S/S
SC21-2891-P	Alberta	235	124	5	M	Blood	2019	S	S						S		S	S	S	S	Negative	S	S	S/S	S/S	/S	/S	S/S
SC21-2892-P	Alberta	235	124	30	M	Blood	2019	S	S						S		S	S	S	S	Negative	S	S	S/S	S/S	/S	/S	S/S
SC21-2893-P	Alberta	235	124	46	M	Blood	2019	S	S						S		S	S	S	S	Negative	S	S	S/S	S/S	/S	/S	S/S
SC21-2896-P	Alberta	235	124	38	M	Blood	2019	S	S						S		S	S	S	S	Negative	S	S	S/S	S/S	/S	/S	S/I
SC21-2897-P	Alberta	235	124	54	M	Blood	2019	S	S						S		S	S	S	S	Negative	S	S	S/S	S/S	/S	/S	S/S
SC21-2898-P	Alberta	235	124	50	M	Blood	2019	S	S						S		S	S	S	S	Negative	S	S	S/S	S/S	/S	/S	S/I
SC21-2900-P	Alberta	235	124	56	M	Blood	2019	S	S						S		S	S	S	S	Negative	S	S	S/S	S/S	/S	/S	S/I
SC21-2899-P	Alberta	235	124	54	M	Lung	2019	S	S						S		S	S	S	S	Negative	S	S	S/S	S/S	/S	/S	S/I
SC21-2874-P	Alberta	235	124	91	M	Blood	2019	S	S						S		S	S	S	S	Negative	S	S	S/S	S/S	/S	/S	S/S
SC21-2895-P	Alberta	4745	43	81	F	Blood	2019	S	S						S		S	S	S	S	Negative	S	S	S/S	S/S	/S	/S	I/I
SC21-2843-P	Alberta	235	124	53	F	Blood	2018	S	S						S		S	S	S	S	Negative	S	S	S/S	S/S	/S	/S	S/S
SC21-2847-P	Alberta	235	124	34	F	Blood	2018	S	S						S		S	S	S	S	Negative	S	S	S/S	S/S	/S	/S	S/S
SC21-2851-P	Alberta	235	124	51	F	Blood	2018	S	S						S		S	S	S	S	Negative	S	S	S/S	S/S	/S	/S	S/S
SC21-2852-P	Alberta	235	124	83	F	Blood	2018	S	S						S		S	S	S	S	Negative	S	S	S/S	S/S	/S	/S	S/S
SC21-2853-P	Alberta	235	124	63	F	Blood	2018	S	S						S		S	S	S	S	Negative	S	S	S/S	S/S	/S	/S	S/S
SC21-2859-P	Alberta	235	124	69	F	Blood	2018	S	S						S		S	S	S	S	Negative	S	S	S/S	S/S	/S	/S	S/S
SC21-2861-P	Alberta	235	124	74	F	Blood	2018	S	S						S		S	S	S	S	Negative	S	S	S/S	S/S	/S	/S	S/S
SC21-2862-P	Alberta	235	124	62	F	Blood	2018	S	S						S		S	S	S	S	Negative	S	S	S/S	S/S	/S	/S	S/I
SC21-2863-P	Alberta	235	124	93	F	Blood	2018	S	S						S		S	S	S	S	Negative	S	S	S/S	S/S	/S	/S	S/S
SC21-2864-P	Alberta	235	124	55	F	Blood	2018	S	S						S		S	S	S	S	Negative	S	S	S/S	S/S	/S	/S	S/S
SC21-2865-P	Alberta	235	124	35	F	Blood	2018	S	S						S		S	S	S	S	Negative	S	S	S/S	S/S	/S	/S	S/S
SC21-2867-P	Alberta	235	124	64	F	Blood	2018	S	S						S		S	S	S	S	Negative	S	S	S/S	S/S	/S	/S	S/S
SC21-2869-P	Alberta	235	124	52	F	Blood	2018	S	S						S		S	S	S	S	Negative	S	S	S/S	S/S	/S	/S	S/S
SC21-2844-P	Alberta	235	124	78	F	Corneal Scraping	2018	S	S						S		S	S	S	S	Negative	S	S	S/S	S/S	/S	/S	S/S
SC21-2845-P	Alberta	235	124	58	M	Blood	2018	S	S						S		S	S	S	S	Negative	S	S	S/S	S/S	/S	/S	S/S
SC21-2846-P	Alberta	235	124	48	M	Blood	2018	S	S						S		S	S	S	S	Negative	S	S	S/S	S/S	/S	/S	S/S
SC21-2848-P	Alberta	235	124	49	M	Blood	2018	S	S						S		S	S	S	S	Negative	S	S	S/S	S/S	/S	/S	S/S
SC21-2849-P	Alberta	235	124	45	M	Blood	2018	S	S						S		S	S	S	S	Negative	S	S	S/S	S/S	/S	/S	S/S
SC21-2854-P	Alberta	235	124	33	M	Blood	2018	S	S						S		S	S	S	S	Negative	S	S	S/S	S/S	/S	/S	S/S
SC21-2855-P	Alberta	235	124	32	M	Blood	2018	S	S						S		S	S	S	S	Negative	S	S	S/S	S/S	/S	/S	S/S
SC21-2856-P	Alberta	235	124	61	M	Blood	2018	S	S						S		S	S	S	S	Negative	S	S	S/S	S/S	/S	/S	S/S
SC21-2857-P	Alberta	235	124	25	M	Blood	2018	S	S						S		S	S	S	S	Negative	S	S	S/S	S/S	/S	/S	S/I
SC21-2858-P	Alberta	235	124	55	M	Blood	2018	S	S						S		S	S	S	S	Negative	S	S	S/S	S/S	/S	/S	S/S
SC21-2860-P	Alberta	235	124	48	M	Blood	2018	S	S						S		S	S	S	S	Negative	S	S	S/S	S/S	/S	/S	S/S
SC21-2866-P	Alberta	235	124	65	M	Blood	2018	S	S						S		S	S	S	S	Negative	S	S	S/S	S/S	/S	/S	S/S
SC21-2868-P	Alberta	235	124	49	M	Blood	2018	S	S						S		S	S	S	S	Negative	S	S	S/S	S/S	/S	/S	S/S
SC21-2870-P	Alberta	235	124	42	M	Blood	2018	S	S						S		S	S	S	S	Negative	S	S	S/S	S/S	/S	/S	S/S
SC21-2872-P	Alberta	235	124	48	M	Blood	2018	S	S						S		S	S	S	S	Negative	S	S	S/S	S/S	/S	/S	S/S
SC21-2873-P	Alberta	235	124	51	M	Blood	2018	S	S						S		S	S	S	S	Negative	S	S	S/S	S/S	/S	/S	S/I
SC21-2850-P	Alberta	4745	43	64	F	Blood	2018	S	S						S		S	S	S	S	Negative	S	S	S/S	S/S	/S	/S	I/I
SC21-2809-P	Alberta	235	124	50	F	Blood	2017	S	S	S	S	S	S	S	S	S	S	S	S		Negative	S	S	S/S	S/S	S/S	S/S	S/S
SC21-2815-P	Alberta	235	124	46	F	Blood	2017	S	S	S	S	S	S	S	S	S	S	S	S		Negative	S	S	S/S	S/S	S/S	S/S	S/S
SC21-2816-P	Alberta	235	124	54	F	Blood	2017	S	S	S	S	S	S	S	S	S	S	S	S		Negative	S	S	S/S	S/S	S/S	S/S	S/S
SC21-2820-P	Alberta	235	124	0.0192308	F	Blood	2017	S	S	S	S	S	S	S	S	S	S	S	S			S	S	/S	/S	/S	/S	/S
SC21-2821-P	Alberta	235	124	55	F	Blood	2017	S	S	S	S	S	S	S	S	S	S	S	S			S	S	/S	/S	/S	/S	/S
SC21-2828-P	Alberta	235	124	58	F	Blood	2017	S	S	S	S	S	S	S	S	S	S	S	S			S	S	/S	/S	/S	/S	/S
SC21-2829-P	Alberta	235	124	67	F	Blood	2017	S	S	S	S	S	S	S	S	S	S	S	S			S	S	/S	/S	/S	/S	/S
SC21-2830-P	Alberta	235	124	53	F	Blood	2017	S	S	S	S	S	S	S	S	S	S	S	S			S	S	/S	/S	/S	/S	/S
SC21-2834-P	Alberta	235	124	76	F	Blood	2017	S	S	S	S	S	S	S	S	S	S	S	S			S	S	/S	/S	/S	/S	/S
SC21-2836-P	Alberta	235	124	11	F	Blood	2017	S	S	S	S	S	S	S	S	S	S	S	S			S	S	/S	/S	/S	/S	/S
SC21-2837-P	Alberta	235	124	68	F	Blood	2017	S	S	S	S	S	S	S	S	S	S	S	S			S	S	/S	/S	/S	/S	/S
SC21-2838-P	Alberta	235	124	67	F	Blood	2017														Negative			S/	S/			S/
SC21-2840-P	Alberta	235	124	77	F	Blood	2017	S	S						S		S	S	S	S	Negative	S	S	S/S	S/S	/S	/S	S/S
SC21-2811-P	Alberta	235	124	72	F	Chest	2017	S	S	S	S	S	S	S	S	S	S	S	S		Negative	S	S	S/S	S/S	S/S	S/S	S/S
SC21-2827-P	Alberta	235	124	76	F	Knee, Left	2017	S	S	S	S	S	S	S	S	S	S	S	S			S	S	/S	/S	/S	/S	/S
SC21-2832-P	Alberta	235	124	84	F	Pleural	2017	S	S	S	S	S	S	S	S	S	I	S	S			S	S	/S	/S	/S	/S	/S
SC21-2810-P	Alberta	235	124	41	M	Blood	2017	S	S	S	S	S	S	S	S	S	S	S	S		Negative	S	S	S/S	S/S	S/S	S/S	S/S
SC21-2812-P	Alberta	235	124	55	M	Blood	2017	S	S	S	S	S	S	S	S	S	S	S	S		Negative	S	S	S/S	S/S	S/S	S/S	S/S
SC21-2813-P	Alberta	235	124	58	M	Blood	2017	S	S	S	S	S	S	S	S	S	I	S	S		Negative	S	S	S/S	S/S	S/S	S/S	S/S
SC21-2814-P	Alberta	235	124	7	M	Blood	2017	S	S	S	S	S	S	S	S	S	S	S	S		Negative	S	S	S/S	S/S	S/S	S/S	S/S
SC21-2817-P	Alberta	235	124	0.333333	M	Blood	2017	S	S	S	S	S	S	S	S	S	S	S	S		Negative	S	S	S/S	S/S	S/S	S/S	S/S
SC21-2818-P	Alberta	235	124	47	M	Blood	2017	S	S	S	S	S	S	S	S	S	S	S	S		Negative	S	S	S/S	S/S	S/S	S/S	S/S
SC21-2819-P	Alberta	235	124	70	M	Blood	2017	S	S	S	S	S	S	S	S	S	S	S	S		Negative	S	S	S/S	S/S	S/S	S/S	S/S
SC21-2822-P	Alberta	235	124	67	M	Blood	2017	S	S	S	S	S	S	S	S	S	S	S	S			S	S	/S	/S	/S	/S	/S
SC21-2823-P	Alberta	235	124	5	M	Blood	2017	S	S	S	S	S	S	S	S	S	S	S	S			S	S	/S	/S	/S	/S	/S
SC21-2824-P	Alberta	235	124	63	M	Blood	2017	S	S	S	S	S	S	S	S	S	S	S	S			S	S	/S	/S	/S	/S	/S
SC21-2825-P	Alberta	235	124	73	M	Blood	2017	S	S	S	S	S	S	S	S	S	S	S	S			S	S	/S	/S	/S	/S	/S
SC21-2831-P	Alberta	235	124	56	M	Blood	2017	S	S	S	S	S	S	S	S	S	S	S	S			S	S	/S	/S	/S	/S	/S
SC21-2833-P	Alberta	235	124	39	M	Blood	2017	S	S	S	S	S	S	S	S	S	S	S	S			S	S	/S	/S	/S	/S	/S
SC21-2835-P	Alberta	235	124	83	M	Blood	2017	S	S	S	S	S	S	S	S	S	S	S	S			S	S	/S	/S	/S	/S	/S
SC21-2839-P	Alberta	235	124	57	M	Blood	2017	S	S						S		S	S	S	S	Negative	S	S	S/S	S/S	/S	/S	S/S
SC21-2841-P	Alberta	235	124	36	M	Blood	2017	S	S						S		S	S	S	S	Negative	S	S	S/S	S/S	/S	/S	S/S
SC21-2842-P	Alberta	235	124	32	M	Blood	2017	S	S						S		S	S	S	S	Negative	S	S	S/S	S/S	/S	/S	S/S
SC21-2808-P	Alberta	235	124	53	M	Blood	2017	S	S	S	S	S	S	S	S	S	S	S	S		Negative	S	S	S/S	S/S	S/S	S/S	S/S
SC21-2826-P	Alberta	4745	43	55	M	Blood	2017	S	S	S	S	S	S	S	S	S	S	S	S			S	S	/S	/S	/S	/S	/I
SC21-2782-P	Alberta	235	124	45	F	Blood	2016	S	S	S	S	S	S	S	S	S	S	S	S		Negative	S	S	S/S	S/S	S/S	S/S	S/S
SC21-2785-P	Alberta	235	124	70	F	Blood	2016	S	S	S	S	S	S	S	S	S	S	S	S		Negative	S	S	S/S	S/S	S/S	S/S	S/S
SC21-2788-P	Alberta	235	124	40	F	Blood	2016	S	S	S	S	S	S	S	S	S	S	S	S		Negative	S	S	S/S	S/S	S/S	S/S	S/S
SC21-2790-P	Alberta	235	124	64	F	Blood	2016	S	S	S	S	S	S	S	S	S	S	S	S		Negative	S	S	S/S	S/S	S/S	S/S	S/S
SC21-2791-P	Alberta	235	124	47	F	Blood	2016	S	S	S	S	S	S	S	S	S	S	S	S		Negative	S	S	S/S	S/S	S/S	S/S	S/S
SC21-2797-P	Alberta	235	124	54	F	Blood	2016	S	S	S	S	S	S	S	S	S	S	S	S		Negative	S	S	S/S	S/S	S/S	S/S	S/S
SC21-2798-P	Alberta	235	124	44	F	Blood	2016	S	S	S	S	S	S	S	S	S	S	S	S		Negative	S	S	S/S	S/S	S/S	S/S	S/S
SC21-2802-P	Alberta	235	124	47	F	Blood	2016	S	S	S	S	S	S	S	S	S	S	S	S		Negative	S	S	S/S	S/S	S/S	S/S	S/S
SC21-2806-P	Alberta	235	124	75	F	Blood	2016	S	S	S	S	S	S	S	S	S	S	S	S		Negative	S	S	S/S	S/S	S/S	S/S	S/S
SC21-2779-P	Alberta	235	124	52	F	Blood	2016	S	S	S	S	S	S	S	S	S	S	S	S		Negative	S	S	S/S	S/S	S/S	S/S	S/S
SC21-2780-P	Alberta	235	124	74	M	Blood	2016	S	S	S	S	S	S	S	S	S	S	S	S		Negative	S	S	S/S	S/S	S/S	S/S	S/S
SC21-2781-P	Alberta	235	124	55	M	Blood	2016	S	S	S	S	S	S	S	S	S	S	S	S		Negative	S	S	S/S	S/S	S/S	S/S	S/S
SC21-2783-P	Alberta	235	124	47	M	Blood	2016	S	S	S	S	S	S	S	S	S	S	S	S		Negative	S	S	S/S	S/S	S/S	S/S	S/S
SC21-2784-P	Alberta	235	124	42	M	Blood	2016	S	S	S	S	S	S	S	S	S	S	S	S		Negative	S	S	S/S	S/S	S/S	S/S	S/S
SC21-2786-P	Alberta	235	124	81	M	Blood	2016	S	S	S	S	S	S	S	S	S	S	S	S		Negative	S	S	S/S	S/S	S/S	S/S	S/S
SC21-2787-P	Alberta	235	124	81	M	Blood	2016	S	S	S	S	S	S	S	S	S	S	S	S		Negative	S	S	S/S	S/S	S/S	S/S	S/S
SC21-2792-P	Alberta	235	124	69	M	Blood	2016	S	S	S	S	S	S	S	S	S	S	S	S		Negative	S	S	S/S	S/S	S/S	S/S	S/S
SC21-2793-P	Alberta	235	124	86	M	Blood	2016	S	S	S	S	S	S	S	S	S	S	S	S		Negative	S	S	S/S	S/S	S/S	S/S	S/S
SC21-2796-P	Alberta	235	124	72	M	Blood	2016	S	S	S	S	S	S	S	S	S	S	S	S		Negative	S	S	S/S	S/S	S/S	S/S	S/S
SC21-2799-P	Alberta	235	124	40	M	Blood	2016	S	S	S	S	S	S	S	S	S	S	S	S		Negative	S	S	S/S	S/S	S/S	S/S	S/S
SC21-2800-P	Alberta	235	124	54	M	Blood	2016	S	S	S	S	S	S	S	S	S	S	S	S		Negative	S	S	S/S	S/S	S/S	S/S	S/S
SC21-2801-P	Alberta	235	124	79	M	Blood	2016	S	S	S	S	S	S	S	S	S	S	S	S		Negative	S	S	S/S	S/S	S/S	S/S	S/S
SC21-2803-P	Alberta	235	124	55	M	Blood	2016	S	S	S	S	S	S	S	S	S	S	S	S		Negative	S	S	S/S	S/S	S/S	S/S	S/S
SC21-2804-P	Alberta	235	124	46	M	Blood	2016	S	S	S	S	S	S	S	S	S	S	S	S		Negative	S	S	S/S	S/S	S/S	S/S	S/S
SC21-2805-P	Alberta	235	124	48	M	Blood	2016	S	S	S	S	S	S	S	S	S	S	S	S		Negative	S	S	S/S	S/S	S/S	S/S	S/S
SC21-2807-P	Alberta	235	124	40	M	Blood	2016	S	S	S	S	S	S	S	S	S	S	S	S		Negative	S	S	S/S	S/S	S/S	S/S	S/S
SC21-2789-P	Alberta	235	124	61	M	Synovial Fluid	2016	S	S	S	S	S	S	S	S	S	S	S	S		Negative	S	S	S/S	S/S	S/S	S/S	S/S
SC21-2778-P	Alberta	235	124	58	M	Blood	2016	S	S	S	S	S	S	S	S	S	S	S	S		Negative	S	S	S/S	S/S	S/S	S/S	S/S
SC21-2756-P	Alberta	235	124	69	F	Blood	2015	S	S	S	S	S	S	S	S	S	S	S	S		Negative	S	S	S/S	S/S	S/S	S/S	S/S
SC21-2757-P	Alberta	235	124	0.333333	F	Blood	2015	S	S	S	S	S	S	S	S	S	S	S	S		Negative	S	S	S/S	S/S	S/S	S/S	S/S
SC21-2759-P	Alberta	235	124	85	F	Blood	2015	S	S	S	S	S	S	S	S	S	S	S	S		Negative	S	S	S/S	S/S	S/S	S/S	S/S
SC21-2762-P	Alberta	235	124	51	F	Blood	2015	S	S	S	S	S	S	S	S	S	S	S	S		Negative	S	S	S/S	S/S	S/S	S/S	S/S
SC21-2765-P	Alberta	235	124	41	F	Blood	2015	S	S	S	S	S	S	S	S	S	S	S	S		Negative	S	S	S/S	S/S	S/S	S/S	S/S
SC21-2769-P	Alberta	235	124	0.416667	F	Blood	2015	S	S	S	S	S	S	S	S	S	S	S	S		Negative	S	S	S/S	S/S	S/S	S/S	S/S
SC21-2770-P	Alberta	235	124	42	F	Blood	2015	S	S	S	S	S	S	S	S	S	S	S	S		Negative	S	S	S/S	S/S	S/S	S/S	S/S
SC21-2771-P	Alberta	235	124	78	F	Blood	2015	S	S	S	S	S	S	S	S	S	S	S	S		Negative	S	S	S/S	S/S	S/S	S/S	S/S
SC21-2772-P	Alberta	235	124	57	F	Blood	2015	S	S	S	S	S	S	S	S	S	I	S	S		Negative	S	S	S/S	S/S	S/S	S/S	S/S
SC21-2773-P	Alberta	235	124	50	F	Blood	2015	S	S	S	S	S	S	S	S	S	S	S	S		Negative	S	S	S/S	S/S	S/S	S/S	S/S
SC21-2774-P	Alberta	235	124	65	F	Blood	2015	S	S	S	S	S	S	S	S	S	S	S	S		Negative	S	S	S/S	S/S	S/S	S/S	S/S
SC21-2775-P	Alberta	235	124	34	F	Blood	2015	S	S	S	S	S	S	S	S	S	S	S	S		Negative	S	S	S/S	S/S	S/S	S/S	S/S
SC21-2748-P	Alberta	235	124	54	F	CSF	2015	S	S	S		S	S	S	S	S	S	S	S		Negative	S	S	S/S	S/S	S/S	S/S	S/S
SC21-2744-P	Alberta	235	124	50	M	Blood	2015	S	S	S	S	S	S	S	S	S	S	S	S		Negative	S	S	S/S	S/S	S/S	S/S	S/S
SC21-2746-P	Alberta	235	124	76	M	Blood	2015	S	S	S	S	S	S	S	S	S	S	S	S		Negative	S	S	S/S	S/S	S/S	S/S	S/S
SC21-2747-P	Alberta	235	124	39	M	Blood	2015	S	S	S	S	S	S	S	S	S	S	S	S		Negative	S	S	S/S	S/S	S/S	S/S	S/S
SC21-2749-P	Alberta	235	124	38	M	Blood	2015	S	S	S	S	S	S	S	S	S	S	S	S		Negative	S	S	S/S	S/S	S/S	S/S	S/S
SC21-2751-P	Alberta	235	124	67	M	Blood	2015	S	S	S	S	S	S	S	S	S	S	S	S		Negative	S	S	S/S	S/S	S/S	S/S	S/S
SC21-2752-P	Alberta	235	124	50	M	Blood	2015	S	S	S	S	S	S	S	S	S	S	S	S		Negative	S	S	S/S	S/S	S/S	S/S	S/S
SC21-2755-P	Alberta	235	124	62	M	Blood	2015	S	S	S	S	S	S	S	S	S	S	S	S		Negative	S	S	S/S	S/S	S/S	S/S	S/S
SC21-2758-P	Alberta	235	124	71	M	Blood	2015	S	S	S	S	S	S	S	S	S	S	S	S		Negative	S	S	S/S	S/S	S/S	S/S	S/S
SC21-2761-P	Alberta	235	124	55	M	Blood	2015	S	S	S	S	S	S	S	S	S	S	S	S		Negative	S	S	S/S	S/S	S/S	S/S	S/S
SC21-2763-P	Alberta	235	124	58	M	Blood	2015	S	S	S	S	S	S	S	S	S	S	S	S		Negative	S	S	S/S	S/S	S/S	S/S	S/S
SC21-2764-P	Alberta	235	124	65	M	Blood	2015	S	S	S	S	S	S	S	S	S	S	S	S		Negative	S	S	S/S	S/S	S/S	S/S	S/S
SC21-2766-P	Alberta	235	124	81	M	Blood	2015	S	S	S	S	S	S	S	S	S	S	S	S		Negative	S	S	S/S	S/S	S/S	S/S	S/S
SC21-2768-P	Alberta	235	124	39	M	Blood	2015	S	S	S	S	S	S	S	S	S	S	S	S		Negative	S	S	S/S	S/S	S/S	S/S	S/S
SC21-2776-P	Alberta	235	124	65	M	Blood	2015	S	S	S	S	S	S	S	S	S	S	S	S		Negative	S	S	S/S	S/S	S/S	S/S	S/S
SC21-2777-P	Alberta	235	124	59	M	Blood	2015	S	S	S	S	S	S	S	S	S	S	S	S		Negative	S	S	S/S	S/S	S/S	S/S	S/S
SC21-2743-P	Alberta	235	124	unknown	M	CSF	2015	S	S	S		S	S	S	S	S	S	S	S		Negative	S	S	S/S	S/S	S/S	S/S	S/S
SC21-2750-P	Alberta	6805	N/A	40	F	Blood	2015	S	S	S	S	S	S	S	S	S	S	S	S		Negative	S	S	S/S	S/S	S/S	S/S	S/S
SC21-2760-P	Alberta	6805	N/A	45	F	Blood	2015	S	S	S	S	S	S	S	S	S	S	S	S		Negative	S	S	S/S	S/S	S/S	S/S	S/S
SC21-2745-P	Alberta	6805	N/A	50	M	Blood	2015	S	S	S	S	S	S	S	S	S	S	S	S		Negative	S	S	S/S	S/S	S/S	S/S	S/S
SC21-2754-P	Alberta	6805	N/A	53	M	Blood	2015	S	S	S	S	S	S	S	S	S	S	S	Non-S		Negative	S	S	S/S	S/S	S/S	S/S	S/S
SC21-2753-P	Alberta	7828	N/A	79	M	Blood	2015	S	S	R	S	S	S	S	S	S	S	R	S		Negative	S	S	R/R	R/R	S/S	S/S	R/R
SC21-2714-P	Alberta	235	124	70	F	BLOOD	2014	S	S	S	S	S	S	S	S	S	S	S	S			S	S	S/S	S/S	S/S	S/S	S/S
SC21-2715-P	Alberta	235	124	56	F	BLOOD	2014	S	S	S	S	S	S	S	S	S	S	S	S			S	S	S/S	S/S	S/S	S/S	S/S
SC21-2718-P	Alberta	235	124	49	F	Blood	2014	S	S	S	S	S	S	S	S	S	S	S	S		Negative	S	S	S/S	S/S	S/S	S/S	S/S
SC21-2720-P	Alberta	235	124	59	F	Blood	2014	S	S	S	S	S	S	S	S	S	S	S	S		Negative	S	S	S/S	S/S	S/S	S/S	S/S
SC21-2721-P	Alberta	235	124	48	F	Blood	2014	S	S	S	S	S	S	S	S	S	S	S	S		Negative	S	S	S/S	S/S	S/S	S/S	S/S
SC21-2722-P	Alberta	235	124	48	F	Blood	2014	S	S	S	S	S	S	S	S	S	S	S	S		Negative	S	S	S/S	S/S	S/S	S/S	S/S
SC21-2729-P	Alberta	235	124	65	F	Blood	2014	S	S	S	S	S	S	S	S	S	S	S	S		Negative	S	S	S/S	S/S	S/S	S/S	S/S
SC21-2735-P	Alberta	235	124	70	F	Blood	2014	S	S	S	S	S	S	S	S	S	S	S	S		Negative	S	S	S/S	S/S	S/S	S/S	S/S
SC21-2741-P	Alberta	235	124	35	F	Blood	2014	S	S	S	S	S	S	S	S	S	S	S	S		Negative	S	S	S/S	S/S	S/S	S/S	S/S
SC21-2717-P	Alberta	235	124	75	F	Unknown	2014	S	S	S	S	S	S	S	S	S	S	S	S		Negative	S	S	S/S	S/S	S/S	S/S	S/S
SC21-2742-P	Alberta	235	124	59	M	Blood	2014	S	S	S	S	S	S	S	S	S	S	S	S		Negative	S	S	S/S	S/S	S/S	S/S	S/S
SC21-2719-P	Alberta	235	124	65	M	Ascitic Fluid	2014	S	S	S	S	S	S	S	S	S	S	S	S		Negative	S	S	S/S	S/S	S/S	S/S	S/S
SC21-2723-P	Alberta	235	124	52	M	Blood	2014	S	S	S	S	S	S	S	S	S	S	S	S		Negative	S	S	S/S	S/S	S/S	S/S	S/S
SC21-2724-P	Alberta	235	124	52	M	Blood	2014	S	S	S	S	S	S	S	S	S	S	S	S		Negative	S	S	S/S	S/S	S/S	S/S	S/S
SC21-2725-P	Alberta	235	124	42	M	Blood	2014	S	S	S	S	S	S	S	S	S	S	S	S		Negative	S	S	S/S	S/S	S/S	S/S	S/S
SC21-2727-P	Alberta	235	124	55	M	Blood	2014	S	S	S	S	S	S	S	S	S	S	S	Non-S		Negative	S	S	S/S	S/S	S/S	S/S	S/S
SC21-2730-P	Alberta	235	124	55	M	Blood	2014	S	S	S	S	S	S	S	S	S	S	S	Non-S		Negative	S	S	S/S	S/S	S/S	S/S	S/S
SC21-2733-P	Alberta	235	124	42	M	Blood	2014	S	S	S	S	S	S	S	S	S	S	S	S		Negative	S	S	S/S	S/S	S/S	S/S	S/S
SC21-2736-P	Alberta	235	124	53	M	Blood	2014	S	S	S	S	S	S	S	S	S	S	S	S		Negative	S	S	S/S	S/S	S/S	S/S	S/S
SC21-2739-P	Alberta	235	124	56	M	Blood	2014	S	S	S	S	S	S	S	S	S	S	S	S		Negative	S	S	S/S	S/S	S/S	S/S	S/S
SC21-2716-P	Alberta	6805	N/A	44	M	BLOOD	2014	S	S	S	S	S	S	S	S	S	S	S	S			S	S	S/S	S/S	S/S	S/S	S/S
SC21-2737-P	Alberta	6805	N/A	56	M	Blood	2014	S	S	S	S	S	S	S	S	S	S	S	S		Negative	S	S	S/S	S/S	S/S	S/S	S/S
SC21-2726-P	Alberta	-	-	62	M	Blood	2014	S	S	S	S	S	S	S	S	S	S	S	S		Negative	S	S	S/S	S/S	S/S	S/S	S/S
SRR3486068	Alberta	235	124	69	F	BLOOD	2013	S	S	S	S	S	S	S	S	S	S	S	S			S	S	S/S	S/S	S/S	S/S	S/S
SRR3486070	Alberta	235	124	unknown	F	BLOOD	2013	S	S	S	S	S	S	S	S	S	S	S	S			S	S	S/S	S/S	S/S	S/S	S/S
SRR3486073	Alberta	235	124	71	F	BLOOD	2013	S	S	S	S	S	S	S	S	S	S	S	S			S	S	S/S	S/S	S/S	S/S	S/S
SRR3486075	Alberta	235	124	63	F	BLOOD	2013	S	S	S	S	S	S	S	S	S	S	S	S			S	S	S/S	S/S	S/S	S/S	S/S
SRR3486076	Alberta	235	124	59	F	BLOOD	2013	S	S	S	S	S	S	S	S	S	S	S	S			S	S	S/S	S/S	S/S	S/S	S/S
SRR3486080	Alberta	235	124	61	F	BLOOD	2013	S	S	S	S	S	S	S	S	S	S	S	S			S	S	S/S	S/S	S/S	S/S	S/S
SRR3486082	Alberta	235	124	59	F	BLOOD	2013	S	S	S	S	S	S	S	S	S	S	S	S			S	S	S/S	S/S	S/S	S/S	S/S
SRR3486091	Alberta	235	124	27	F	BLOOD	2013	S	S	S	S	S	S	S	S	S	S	S	S			S	S	S/S	S/S	S/S	S/S	S/S
SRR3486077	Alberta	235	124	73	F	BLOOD	2013	S	S	S	S	S	S	S	S	S	S	S	S			S	S	S/S	S/S	S/S	S/S	S/S
SRR3486059	Alberta	235	124	38	M	BLOOD	2013	S	S	S	S	S	S	S	S	S	S	S	S			S	S	S/S	S/S	S/S	S/S	S/S
SRR3486060	Alberta	235	124	61	M	BLOOD	2013	S	S	S	S	S	S	S	S	S	S	S	S			S	S	S/S	S/S	S/S	S/S	S/S
SRR3486061	Alberta	235	124	54	M	BLOOD	2013	S	S	S	S	S	S	S	S	S	S	S	S			S	S	S/S	S/S	S/S	S/S	S/S
SRR3486062	Alberta	235	124	50	M	BLOOD	2013	S	S	S	S	S	S	S	S	S	S	S	S			S	S	S/S	S/S	S/S	S/S	S/S
SRR3486063	Alberta	235	124	59	M	BLOOD	2013	S	S	S	S	S	S	S	S	S	S	S	S			S	S	S/S	S/S	S/S	S/S	S/S
SRR3486064	Alberta	235	124	40	M	BLOOD	2013	S	S	S	S	S	S	S	S	S	S	S	S			S	S	S/S	S/S	S/S	S/S	S/S
SRR3486069	Alberta	235	124	51	M	BLOOD	2013	S	S	S	S	S	S	S	S	S	S	S	S			S	S	S/S	S/S	S/S	S/S	S/S
SRR3486071	Alberta	235	124	59	M	BLOOD	2013	S	S	S	S	S	S	S	S	S	S	S	S			S	S	S/S	S/S	S/S	S/S	S/S
SRR3486074	Alberta	235	124	67	M	BLOOD	2013	S	S	S	S	S	S	S	S	S	S	S	S			S	S	S/S	S/S	S/S	S/S	S/S
SRR3486081	Alberta	235	124	69	M	BLOOD	2013	S	S	S	S	S	S	S	S	S	S	S	S			S	S	S/S	S/S	S/S	S/S	S/S
SRR3486084	Alberta	235	124	71	M	BLOOD	2013	S	S	S	S	S	S	S	S	S	S	S	S			S	S	S/S	S/S	S/S	S/S	S/S
SRR3486086	Alberta	235	124	65	M	BLOOD	2013	S	S	S	S	S	S	S	S	S	S	S	S			S	S	S/S	S/S	S/S	S/S	S/S
SRR3486087	Alberta	235	124	39	M	BLOOD	2013	S	S	S	S	S	S	S	S	S	S	S	S			S	S	S/S	S/S	S/S	S/S	S/S
SRR3486088	Alberta	235	124	35	M	BLOOD	2013	S	S	S	S	S	S	S	S	S	S	S	S			S	S	S/S	S/S	S/S	S/S	S/S
SRR3486089	Alberta	235	124	82	M	BLOOD	2013	S	S	S	S	S	S	S	S	S	S	S	S			S	S	S/S	S/S	S/S	S/S	S/S
SRR3486092	Alberta	235	124	52	M	BLOOD	2013	S	S	S	S	S	S	S	S	S	S	S	S			S	S	S/S	S/S	S/S	S/S	S/S
SRR3486065	Alberta	235	124	52	M	BLOOD	2013	S	S	S	S	S	S	S	S	S	S	S	S			S	S	S/S	S/S	S/S	S/S	S/S
SRR3486066	Alberta	235	124	66	M	FLUID PLEURAL	2013	S	S	S	S	S	S	S	S	S	S	S	S			S	S	S/S	S/S	S/S	S/S	S/S
SRR3486072	Alberta	235	124	0.25	M	TISSUE LT LUNG	2013	S	S	S	S	S	S	S	S	S	S	S	S			S	S	S/S	S/S	S/S	S/S	S/S
SRR3486079	Alberta	4745	43	53	F	BLOOD	2013	S	S	S	S	S	S	S	S	S	S	S	S			S	S	S/S	S/S	S/S	S/S	I/S
SRR3486085	Alberta	6805	N/A	36	M	BLOOD	2013	S	S	S	S	S	S	S	S	S	S	S	Non-S			S	S	S/S	S/S	S/S	S/S	S/S
SRR3486030	Alberta	235	124	63	F	BLOOD	2012	S	S	S	S	S	S	S	S	S	S	S	S			S	S	S/S	S/S	S/S	S/S	S/S
SRR3486031	Alberta	235	124	31	F	BLOOD	2012	S	S	S	S	S	S	S	S	S	S	S	S			S	S	S/S	S/S	S/S	S/S	S/S
SRR3486032	Alberta	235	124	44	F	BLOOD	2012	S	S	S	S	S	S	S	S	S	S	S	S			S	S	S/S	S/S	S/S	S/S	S/S
SRR3486033	Alberta	235	124	75	F	BLOOD	2012	S	S	R	S	S	S	S	S	S	S	S	S			S	S	R/R	S/S	S/S	S/S	S/S
SRR3486037	Alberta	235	124	38	F	BLOOD	2012	S	S	S	S	S	S	S	S	S	S	S	S			S	S	S/S	S/S	S/S	S/S	S/S
SRR3486038	Alberta	235	124	45	F	BLOOD	2012	S	S	S	S	S	S	S	S	S	S	S	S			S	S	S/S	S/S	S/S	S/S	S/S
SRR3486040	Alberta	235	124	49	F	BLOOD	2012	S	S	S	S	S	S	S	S	S	S	S	S			S	S	S/S	S/S	S/S	S/S	S/S
SRR3486041	Alberta	235	124	28	F	BLOOD	2012	S	S	S	S	S	S	S	S	S	S	S	S			S	S	S/S	S/S	S/S	S/S	S/S
SRR3486042	Alberta	235	124	92	F	BLOOD	2012	S	S	S	S	S	S	S	S	S	S	S	S			S	S	S/S	S/S	S/S	S/S	S/S
SRR3486050	Alberta	235	124	47	F	BLOOD	2012	S	S	S	S	S	S	S	S	S	S	S	S			S	S	S/S	S/S	S/S	S/S	S/S
SRR3486052	Alberta	235	124	40	F	BLOOD	2012	S	S	S	S	S	S	S	S	S	S	S	S			S	S	S/S	S/S	S/S	S/S	S/S
SRR3486047	Alberta	235	124	46	F	BLOOD	2012	S	S	S	S	S	S	S	S	S	S	S	S			S	S	S/S	S/S	S/S	S/S	S/S
SRR3486027	Alberta	235	124	44	M	BLOOD	2012	S	S	S	S	S	S	S	S	S	S	S	S			S	S	S/S	S/S	S/S	S/S	S/S
SRR3486028	Alberta	235	124	55	M	BLOOD	2012	S	S	S	S	S	S	S	S	S	S	S	S			S	S	S/S	S/S	S/S	S/S	S/S
SRR3486029	Alberta	235	124	65	M	BLOOD	2012	S	S	S	S	S	S	S	S	S	S	S	S			S	S	S/S	S/S	S/S	S/S	S/S
SRR3486035	Alberta	235	124	38	M	BLOOD	2012	S	S	S	S	S	S	S	S	S	S	S	S			S	S	S/S	S/S	S/S	S/S	S/S
SRR3486039	Alberta	235	124	26	M	BLOOD	2012	S	S	S	S	S	S	S	S	S	S	S	S			S	S	S/S	S/S	S/S	S/S	S/S
SRR3486044	Alberta	235	124	62	M	BLOOD	2012	S	S	S	S	S	S	S	S	S	S	S	S			S	S	S/S	S/S	S/S	S/S	S/S
SRR3486046	Alberta	235	124	71	M	BLOOD	2012	S	S	S	S	S	S	S	S	S	S	S	S			S	S	S/S	S/S	S/S	S/S	S/S
SRR3486049	Alberta	235	124	51	M	BLOOD	2012	S	S	S	S	S	S	S	S	S	S	S	S			S	S	S/S	S/S	S/S	S/S	S/S
SRR3486051	Alberta	235	124	64	M	BLOOD	2012	S	S	S	S	S	S	S	S	S	S	S	S			S	S	S/S	S/S	S/S	S/S	S/S
SRR3486053	Alberta	235	124	42	M	BLOOD	2012	S	S	S	S	S	S	S	S	S	S	S	S			S	S	S/S	S/S	S/S	S/S	S/S
SRR3486055	Alberta	235	124	39	M	BLOOD	2012	S	S	S	S	S	S	S	S	S	S	S	S			S	S	S/S	S/S	S/S	S/S	S/S
SRR3486057	Alberta	235	124	28	M	BLOOD	2012	S	S	S	S	S	S	S	S	S	S	S	S			S	S	S/S	S/S	S/S	S/S	S/S
SRR3486036	Alberta	235	124	38	M	BLOOD	2012	S	S	S	S	S	S	S	S	S	S	S	S			S	S	S/S	S/S	S/S	S/S	S/S
SRR3486043	Alberta	6805	N/A	40	M	BLOOD	2012	S	S	S	S	S	S	S	S	S	S	S	S			S	S	S/S	S/S	S/S	S/S	S/S
SRR3486048	Alberta	6805	N/A	65	M	BLOOD	2012	S	S	S	S	S	S	S	S	S	S	S	S			S	S	S/S	S/S	S/S	S/S	S/S
SRR3486058	Alberta	6805	N/A	35	M	BLOOD	2012	S	S	S	S	S	S	S	S	S	S	S	S			S	S	S/S	S/S	S/S	S/S	S/S
SRR3486018	Alberta	235	124	31	F	BLOOD	2011	S	S	S	S	S	S	S	S	S	S	S	S			S	S	S/S	S/S	S/S	S/S	S/S
SRR3486020	Alberta	235	124	46	F	BLOOD	2011	S	S	S	S	S	S	S	S	S	S	S	S			S	S	S/S	S/S	S/S	S/S	S/S
SRR3486025	Alberta	235	124	25	F	BLOOD	2011	S	S	S	S	S	S	S	S	S	S	S	S			S	S	S/S	S/S	S/S	S/S	S/S
SRR3486021	Alberta	235	124	60	M	BLOOD	2011	S	S	S	S	S	S	S	S	S	S	S	S			S	S	S/S	S/S	S/S	S/S	S/S
SRR3486019	Alberta	1257	124	63	F	BLOOD	2011	S	S	S	S	S	S	S	S	S	S	S	S			S	S	S/S	S/S	S/S	S/S	S/S
SRR3486022	Alberta	6805	N/A	60	M	BLOOD	2011	S	S	R	S	S	S	S	S	S	S	R	S			S	S	R/R	R/R	S/S	S/S	S/S
SRR3486026	Alberta	6805	N/A	47	M	BLOOD	2011	S	S	S	S	S	S	S	S	S	S	S	S			S	S	S/S	S/S	S/S	S/S	S/S
SRR3486024	Alberta	6805	N/A	45	M	TISSUE HEART VALVE	2011	S	S	S	S	S	S	S	S	S	S	S	S			S	S	S/S	S/S	S/S	S/S	S/S
SRR3486016	Alberta	235	124	63	F	BLOOD	2010	S	S	S	S	S	S	S	S	S	S	S	S			S	S	S/S	S/S	S/S	S/S	S/S
SRR3486017	Alberta	235	124	65	M	BLOOD	2010	S	S	S	S	S	S	S	S	S	S	S	S			S	S	S/S	S/S	S/S	S/S	S/S
SRR3486007	Alberta	235	124	80	M	BLOOD	2009	S	S	S	S	S	S	S	S	S	S	S	S			S	S	S/S	S/S	S/S	S/S	S/S
SRR3486009	Alberta	6805	N/A	55	F	BLOOD	2009	S	S	S	S	S	S	S	S	S	S	S	S			S	S	S/S	S/S	S/S	S/S	S/S
SRR3486010	Alberta	6805	N/A	55	F	BLOOD	2009	S	S	S	S	S	S	S	S	S	S	S	S			S	S	S/S	S/S	S/S	S/S	S/S
SRR3486011	Alberta	6805	N/A	70	F	BLOOD	2009	S	S	S	S	S	S	S	S	S	S	S	S			S	S	S/S	S/S	S/S	S/S	S/S
SRR3486006	Alberta	6805	N/A	79	M	BLOOD	2009	S	S	S	S	S	S	S	S	S	S	S	S			S	S	S/S	S/S	S/S	S/S	S/S
SRR3486008	Alberta	6805	N/A	30	M	BLOOD	2009	S	S	S	S	S	S	S	S	S	S	S	S			S	S	S/S	S/S	S/S	S/S	S/S
SRR3486014	Alberta	6805	N/A	50	M	BLOOD	2009	S	S	R	S	S	S	S	S	S	S	R	S			S	S	R/R	R/R	S/S	S/S	S/S
SRR3486005	Alberta	11842	N/A	62	M	BLOOD	2009	S	S	S	S	S	S	S	S	S	S	S	S			S	S	S/S	S/S	S/S	S/S	S/S
SRR3486015	Alberta	11842	N/A	62	M	BLOOD	2009	S	S	S	S	S	S	S	S	S	S	S	S			S	S	S/S	S/S	S/S	S/S	S/S
SRR3486004	Alberta	6805	N/A	40	F	BLOOD	2008	S	S	S	S	S	S	S	S	S	S	S	S			S	S	S/S	S/S	S/S	S/S	S/S
SRR3486001	Alberta	6805	N/A	49	M	BLOOD	2008	S	S													S	S	S/S	S/S	S/S	S/S	S/S
SRR3486003	Alberta	6805	N/A	45	M	BLOOD	2008	S	S													S	S	S/S	S/S	S/S	S/S	S/S
SRR3486078	Alberta	235	124	58	F	BLOOD	2007	S	S													S	S	S/S	S/S	S/S	S/S	S/S
SRR3486067	Alberta	1257	124	42	F	BLOOD	2007	S	S													S	S	S/S	S/S	S/S	S/S	S/S
SRR3486045	Alberta	6805	N/A	52	F	BLOOD	2007	S	S													S	S	S/S	S/S	S/S	S/S	S/S
SRR3486056	Alberta	6805	N/A	55	F	BLOOD	2007	S	S													S	S	S/S	S/S	S/S	S/S	S/S
SRR3486090	Alberta	6805	N/A	56	M	BLOOD	2007	S	S													S	S	R/R	R/R	S/S	S/S	S/S
SRR3486034	Alberta	6805	N/A	39	M	BLOOD	2005	S	S													S	S	S/S	S/S	S/S	S/S	S/S
SRR3486000	Alberta	1257	124	42	M	BLOOD	2004	S	S													S	S	S/S	S/S	S/S	S/S	S/S
SRR3486012	Alberta	6805	N/A	36	M	BLOOD	2004	S	S													S	S	S/S	S/S	S/S	S/S	S/S
SRR3486023	Alberta	6805	N/A	43	M	BLOOD	2004	S	S													S	S	S/S	S/S	S/S	S/S	S/S
SRR3485999	Alberta	6805	N/A	51	F	BLOOD	2003	S	S													S	S	S/S	S/S	S/S	S/S	S/S
SRR3486002	Alberta	6805	N/A	44	M	BLOOD	1999																	S/	S/	S/	S/	S/
SRR3486095	Alberta	6805	N/A	49	F	Unknown	1996	S															S	/S		/S	S/S	/S
SRR3486100	Alberta	11843	N/A	2	unknown	BLOOD	1996																	S/	S/	S/	S/	I/
SRR3486098	Alberta	1794	61	56	unknown	BLOOD	1995																				S/
SRR3486097	Alberta	11843	N/A	77	unknown	BLOOD	1995																				S/
SRR3486094	Alberta	6805	N/A	41	M	BLOOD	1994																				S/
SRR3486093	Alberta	1257	124	39	M	BLOOD	1993
ERR2089503	Brazil	1030	124			blood	2013
ERR2089547	Brazil	1030	124			CSF	2013
ERR1795485	Brazil	1030	124			blood	2012
ERR2089388	Brazil	1030	124			CSF	2012
ERR2089393	Brazil	1030	124			blood	2012
ERR730346	Ghana	12237	172			NP swab	2011
ERR1756390	India	4160	61			CSF	2015
ERR2090859	Israel	235	124			blood	2014
ERR2090924	Israel	13913	124			blood/CSF	2005
ERR1202438	Malawi	9552	184			NP swab	2015
ERR869842	Malawi	702	184			NP swab	2014
ERR1202133	Malawi	9552	184			NP swab	2014
ERR1202156	Malawi	9552	184			NP swab	2014
ERR1202171	Malawi	9552	184			NP swab	2014
ERR1192174	Malawi	10633	163			NP swab	2014
ERR870002	Malawi	10633	163			CSF	2014
ERR870019	Malawi	10633	163			NP swab	2014
ERR316919	Malawi	9552	184			NP swab	2009
ERR1638466	Malawi	5392	184			CSF	2000
ERR980109	Nepal	4745	43			NP swab	2014
ERR980181	Nepal	4745	43			NP swab	2014
ERR1065636	Nepal	5392	184			NP swab	2014
ERR979951	Nepal	4745	43			NP swab	2012
ERR979897	Nepal	4745	43			blood	2011
ERR980263	Nepal	5392	184			NP swab	2009
ERR980305	Nepal	5392	184			NP swab	2009
ERR505712	Peru	5474	61			NP Swab	2009
ERR586364	Peru	5474	61			NP Swab	2008
ERR1788160	Russia	7841	567			CSF	2012
ERR1065926	South Africa	8824	255			NP	2013
ERR1065974	South Africa	10545	22			NP	2013
ERR774308	South Africa	10545	22			blood	2013
ERR908859	South Africa	10545	22			NP	2013
ERR925340	South Africa	10545	22			NP	2013
ERR774263	South Africa	12243	255			blood	2013
ERR1065143	South Africa	10545	22			NP	2012
ERR1065159	South Africa	10545	22			NP	2012
ERR1065189	South Africa	10545	22			NP	2012
ERR1065273	South Africa	10545	22			NP	2012
ERR1065315	South Africa	10545	22			NP	2012
ERR1065547	South Africa	10545	22			NP	2012
ERR1065568	South Africa	10545	22			NP	2012
ERR1065252	South Africa	11060	22			NP	2012
ERR909037	South Africa	7651	184			NP	2011
ERR730947	South Africa	10545	22			CSF	2011
ERR773834	South Africa	10545	22			blood	2011
ERR913510	South Africa	10973	125			NP	2011
ERR909033	South Africa	11724	22			NP	2011
ERR909081	South Africa	11724	22			NP	2011
ERR909137	South Africa	11724	22			NP	2011
ERR909261	South Africa	11775	255			NP	2011
ERR1065684	South Africa	10545	22			NP	2010
ERR1065701	South Africa	10545	22			NP	2010
ERR1065795	South Africa	10545	22			NP	2010
ERR1065823	South Africa	10545	22			NP	2010
ERR1066076	South Africa	10545	22			NP	2010
ERR1065664	South Africa	11775	255			NP	2010
ERR773989	South Africa	10545	22			blood	2009
ERR900732	South Africa	10545	22			NP	2009
ERR925027	South Africa	10545	22			NP	2009
ERR925035	South Africa	10545	22			NP	2009
ERR925076	South Africa	10545	22			NP	2009
ERR633036	South Africa	12230	255			blood	2009
ERR600540	South Africa	8824	255			blood	2007
ERR870065	The Gambia	5726	61			Lung Aspirate	2011
ERR870136	The Gambia	5726	61			blood	2011
ERR913310	The Gambia	5726	61			NP swab	2010
ERR1192059	The Gambia	10625	61			NP swab	2010
ERR1192060	The Gambia	10625	61			NP swab	2010
ERR1192063	The Gambia	10625	61			NP swab	2010
ERR1192112	The Gambia	5726	61			NP swab	2009
ERR730306	The Gambia	5726	61			NP swab	2009
ERR870267	The Gambia	5726	61			NP swab	2009
ERR997516	The Gambia	5726	61			NP swab	2009
ERR870162	The Gambia	10545	22			NP swab	2009
ERR1106777	The Gambia	10625	61			NP swab	2009
ERR1106792	The Gambia	10625	61			NP swab	2009
ERR1106805	The Gambia	10625	61			NP swab	2009
ERR1191837	The Gambia	10625	61			NP swab	2009
ERR1191921	The Gambia	10625	61			NP swab	2009
ERR1191926	The Gambia	10625	61			NP swab	2009
ERR1192020	The Gambia	10625	61			NP swab	2009
ERR1192128	The Gambia	10625	61			NP swab	2009
ERR730158	The Gambia	10625	61			NP swab	2009
ERR997553	The Gambia	10625	61			NP swab	2009
ERR997594	The Gambia	10625	61			NP swab	2009
ERR870166	The Gambia	12750	184			NP swab	2009
ERR997656	The Gambia	12800	61			NP swab	2009
ERR1430857	The Gambia	5726	61			NP swab	2008
ERR876685	Trinidad and Tobago	9745	172			sputum	2012
ERR596415	USA	235	124			blood	2012
ERR596384	USA	1257	124			blood	2012
ERR506027	USA	1257	124			blood	2009
ERR742548	USA	1257	124			blood	2002
ERR876523	USA	1257	124			blood	1998

## Sheet: Supplementary Table 5
Supplementary Table 5. Loose RGI/CARD antibiotic resistance ontologies carried by Alberta (AB) and GPS Project serogroup 20 isolates in this study.
Resistance Mechanism	Drug Class	AMR Gene Family	Best Hit ARO	Min %. Identity	Max. % identity	No. isolates total	No. AB isolates
antibiotic efflux	acridine dye; disinfecting agents and intercalating dyes	multidrug and toxic compound extrusion (MATE) transporter	emeA	24.49	35.38	366	271
	aminocoumarin antibiotic	ATP-binding cassette (ABC) antibiotic efflux pump	novA	18.52	51.11	369	274
		resistance-nodulation-cell division (RND) antibiotic efflux pump	mdtA	31.25	56.25	336	241
			mdtB	25.27	56.25	369	274
			mdtC	22.92	70	67	13
	aminoglycoside antibiotic	ATP-binding cassette (ABC) antibiotic efflux pump	RanA	23.81	61.54	369	274
			RanB	27.88	41.38	324	273
		kdpDE	kdpE	28.81	45	369	274
		multidrug and toxic compound extrusion (MATE) transporter	CrcB	25.74	31.03	369	274
		resistance-nodulation-cell division (RND) antibiotic efflux pump	acrD	22.22	41.67	369	274
			amrA	30.77	31.08	368	274
			amrB	27.12	45.45	369	274
		small multidrug resistance (SMR) antibiotic efflux pump	Pseudomonas aeruginosa emrE	37.5	37.5	1	1
	aminoglycoside antibiotic; aminocoumarin antibiotic	resistance-nodulation-cell division (RND) antibiotic efflux pump	baeR	20.45	40	369	274
			baeS	23.56	41.67	128	117
			cpxA	28.05	29.27	369	274
	aminoglycoside antibiotic; cephalosporin; cephamycin; penam	resistance-nodulation-cell division (RND) antibiotic efflux pump	smeA	42.86	48.15	13	2
			smeB	21.09	47.62	369	274
			smeC	19.35	46.43	369	274
			smeR	21.95	62.5	49	6
			smeS	29.63	40	21	3
	antibacterial free fatty acids	major facilitator superfamily (MFS) antibiotic efflux pump	farA	27.03	54.55	369	274
			farB	25.49	50	369	274
	bicyclomycin	major facilitator superfamily (MFS) antibiotic efflux pump	bcr-1	37.21	37.21	368	274
	carbapenem; peptide antibiotic; aminocoumarin antibiotic; rifamycin antibiotic	ATP-binding cassette (ABC) antibiotic efflux pump	LptD	21.58	34.78	369	274
	cephalosporin; penam; peptide antibiotic	ATP-binding cassette (ABC) antibiotic efflux pump	abcA	21.43	66.67	369	274
	disinfecting agents and intercalating dyes	major facilitator superfamily (MFS) antibiotic efflux pump	qacE	35.29	35.29	257	187
		small multidrug resistance (SMR) antibiotic efflux pump	qacL	30.61	30.61	1	1
	elfamycin antibiotic	major facilitator superfamily (MFS) antibiotic efflux pump	facT	27.5	69.23	358	274
	fluoroquinolone antibiotic	ATP-binding cassette (ABC) antibiotic efflux pump	patA	20.48	45	369	274
			patB	23.2	62.82	369	274
		major facilitator superfamily (MFS) antibiotic efflux pump	Acinetobacter baumannii AbaQ	26.44	57.89	369	274
			emrA	29.73	42.31	11	4
			emrR	26.83	44	369	274
			lfrA	27.27	50	47	8
			mdtH	34.69	38.24	361	274
			norB	22.31	50	321	266
			pmrA	41.67	45.83	369	274
			qacA	20.3	39.29	265	229
			qacB	26.83	39.29	138	53
			QepA2	44.12	44.12	1
			QepA4	38.1	52.38	4	2
			Staphylococcus aureus norA	27.45	27.45	366	271
		multidrug and toxic compound extrusion (MATE) transporter	MdtK	23.25	47.83	369	274
	fluoroquinolone antibiotic; acridine dye; disinfecting agents and intercalating dyes	major facilitator superfamily (MFS) antibiotic efflux pump	arlR	31.08	41.05	369	274
			arlS	19.3	43.75	369	274
			blt	26.53	61.54	369	274
			norA	23.13	58.82	369	274
		multidrug and toxic compound extrusion (MATE) transporter	cdeA	21.47	43.75	369	274
			hmrM	30.36	53.33	15	5
	fluoroquinolone antibiotic; acridine dye; triclosan; disinfecting agents and intercalating dyes	multidrug and toxic compound extrusion (MATE) transporter	abeM	22.45	58.33	369	274
	fluoroquinolone antibiotic; aminoglycoside antibiotic	resistance-nodulation-cell division (RND) antibiotic efflux pump	ceoA	29.03	29.03	29
			ceoB	24.7	61.54	369	274
			opcM	20.9	40.54	47	6
	fluoroquinolone antibiotic; aminoglycoside antibiotic; benzalkonium chloride	multidrug and toxic compound extrusion (MATE) transporter	PmpM	26.83	31.86	369	274
	fluoroquinolone antibiotic; cephalosporin; cephamycin; penam	resistance-nodulation-cell division (RND) antibiotic efflux pump	AcrE	26.83	58.82	289	241
			AcrF	20.75	46.15	369	274
	fluoroquinolone antibiotic; cephalosporin; glycylcycline; cephamycin; penam; tetracycline antibiotic; rifamycin antibiotic; phenicol antibiotic; triclosan	resistance-nodulation-cell division (RND) antibiotic efflux pump	AcrS	24.24	29.55	4	1
	fluoroquinolone antibiotic; cephalosporin; glycylcycline; penam; tetracycline antibiotic; rifamycin antibiotic; phenicol antibiotic; triclosan	resistance-nodulation-cell division (RND) antibiotic efflux pump	acrB	24.24	53.85	369	274
			Enterobacter cloacae acrA	28.24	50	369	274
			Escherichia coli acrA	23.46	40	252	217
			Klebsiella pneumoniae acrA	25.41	64.29	369	274
			sdiA	25.42	45	369	274
			YajC	28.33	40	369	274
	fluoroquinolone antibiotic; cephalosporin; penam; tetracycline antibiotic; peptide antibiotic; acridine dye; disinfecting agents and intercalating dyes	ATP-binding cassette (ABC) antibiotic efflux pump; major facilitator superfamily (MFS) antibiotic efflux pump	mgrA	25.93	38.46	368	273
	fluoroquinolone antibiotic; diaminopyrimidine antibiotic; phenicol antibiotic	resistance-nodulation-cell division (RND) antibiotic efflux pump	MexE	41.67	55.56	12
			MexF	20	72.73	369	274
			MexS	24.44	47.62	369	274
			MexT	30.3	30.3	41	36
			OprN	23.08	55.56	369	274
			rsmA	28.57	47.06	4	1
	fluoroquinolone antibiotic; glycylcycline; tetracycline antibiotic; diaminopyrimidine antibiotic; nitrofuran antibiotic	resistance-nodulation-cell division (RND) antibiotic efflux pump	oqxA	38.1	40	7
			oqxB	23.15	57.14	368	273
	fluoroquinolone antibiotic; lincosamide antibiotic; nucleoside antibiotic; acridine dye; phenicol antibiotic; disinfecting agents and intercalating dyes	major facilitator superfamily (MFS) antibiotic efflux pump	mdtM	30.95	53.85	369	274
	fluoroquinolone antibiotic; nucleoside antibiotic; acridine dye; phenicol antibiotic; disinfecting agents and intercalating dyes	major facilitator superfamily (MFS) antibiotic efflux pump	bmr	26.42	42.86	57	8
	fluoroquinolone antibiotic; tetracycline antibiotic	resistance-nodulation-cell division (RND) antibiotic efflux pump	adeF	22.63	45	369	274
			adeG	27.38	58.33	359	274
			adeH	24.36	38.71	369	274
			adeL	24.18	41.03	40	3
	fluoroquinolone antibiotic; tetracycline antibiotic; acridine dye; disinfecting agents and intercalating dyes	resistance-nodulation-cell division (RND) antibiotic efflux pump	MexG	40.62	40.62	286	228
			MexH	30.38	50	369	274
			MexI	24.18	50	369	274
			OpmD	29.31	50	342	274
	fluoroquinolone antibiotic; tetracycline antibiotic; nitroimidazole antibiotic	major facilitator superfamily (MFS) antibiotic efflux pump	hp1181	33.33	54.55	367	274
	fosfomycin	major facilitator superfamily (MFS) antibiotic efflux pump	Acinetobacter baumannii AbaF	24.19	53.85	369	274
			mdtG	30.67	40	41	6
	glycylcycline; tetracycline antibiotic	multidrug and toxic compound extrusion (MATE) transporter	mepA	22.08	55.17	369	274
			mepR	24.66	43.48	369	274
		resistance-nodulation-cell division (RND) antibiotic efflux pump	adeA	28.57	52.94	369	274
			adeB	22.68	52.63	369	274
			adeC	23.97	53.85	369	274
			adeR	24.76	42.86	11	4
			adeS	27.1	58.33	369	274
	lincosamide antibiotic	ATP-binding cassette (ABC) antibiotic efflux pump	lmrB	26.87	33.33	369	274
			lmrD	23.17	51.11	369	274
	macrolide antibiotic	ATP-binding cassette (ABC) antibiotic efflux pump	macA	25	75	369	274
			macB	20.63	53.85	369	274
			oleC	28.99	42.86	369	274
		major facilitator superfamily (MFS) antibiotic efflux pump	mef(B)	21.33	50	368	273
			mef(D)	23.44	50	369	274
			Mef(En2)	24.87	48.15	369	274
			mefC	25.86	45.45	345	268
			mefE	22.31	84.96	369	274
		resistance-nodulation-cell division (RND) antibiotic efflux pump	LpeA	29.73	52.38	369	274
			LpeB	22.47	62.5	369	274
		small multidrug resistance (SMR) antibiotic efflux pump	Escherichia coli emrE	22.58	38.1	6
	macrolide antibiotic; acridine dye; disinfecting agents and intercalating dyes	major facilitator superfamily (MFS) antibiotic efflux pump	Acinetobacter baumannii AmvA	25.49	72.73	368	274
	macrolide antibiotic; aminoglycoside antibiotic; cephalosporin; tetracycline antibiotic; peptide antibiotic; rifamycin antibiotic	major facilitator superfamily (MFS) antibiotic efflux pump	Klebsiella pneumoniae KpnE	31.88	31.88	4	1
			Klebsiella pneumoniae KpnF	27.27	36.67	18	18
	macrolide antibiotic; aminoglycoside antibiotic; oxazolidinone antibiotic; diaminopyrimidine antibiotic; phenicol antibiotic	major facilitator superfamily (MFS) antibiotic efflux pump	Staphylococcus aureus LmrS	25.69	66.67	369	274
	macrolide antibiotic; carbapenem; tetracycline antibiotic; acridine dye; diaminopyrimidine antibiotic; phenicol antibiotic; disinfecting agents and intercalating dyes	resistance-nodulation-cell division (RND) antibiotic efflux pump	mexP	30.43	58.33	41	1
			mexQ	25.22	47.37	369	274
			opmE	23.2	63.16	369	274
	macrolide antibiotic; fluoroquinolone antibiotic	major facilitator superfamily (MFS) antibiotic efflux pump	efmA	23.46	31.25	36
	macrolide antibiotic; fluoroquinolone antibiotic; aminoglycoside antibiotic; carbapenem; cephalosporin; cephamycin; penam; tetracycline antibiotic; acridine dye; phenicol antibiotic; disinfecting agents and intercalating dyes	resistance-nodulation-cell division (RND) antibiotic efflux pump	mexX	31.15	43.59	334	268
			mexY	23.66	50	354	274
			MexZ	24.43	44	369	274
	macrolide antibiotic; fluoroquinolone antibiotic; aminoglycoside antibiotic; carbapenem; cephalosporin; glycylcycline; cephamycin; penam; tetracycline antibiotic; peptide antibiotic; aminocoumarin antibiotic; rifamycin antibiotic; phenicol antibiotic; triclosan; penem	ATP-binding cassette (ABC) antibiotic efflux pump; major facilitator superfamily (MFS) antibiotic efflux pump; resistance-nodulation-cell division (RND) antibiotic efflux pump	TolC	25	36.36	325	274
	macrolide antibiotic; fluoroquinolone antibiotic; aminoglycoside antibiotic; carbapenem; cephalosporin; penam; peptide antibiotic; penem	major facilitator superfamily (MFS) antibiotic efflux pump	Klebsiella pneumoniae KpnG	19.61	38.71	366	274
			Klebsiella pneumoniae KpnH	34.69	55.56	2	1
	macrolide antibiotic; fluoroquinolone antibiotic; aminoglycoside antibiotic; carbapenem; tetracycline antibiotic	resistance-nodulation-cell division (RND) antibiotic efflux pump	OprA	34.38	70	369	274
	macrolide antibiotic; fluoroquinolone antibiotic; aminoglycoside antibiotic; cephalosporin	resistance-nodulation-cell division (RND) antibiotic efflux pump	AxyX	26.53	61.54	369	274
			AxyY	19.3	52.17	369	274
			OprZ	22.47	43.48	369	274
	macrolide antibiotic; fluoroquinolone antibiotic; aminoglycoside antibiotic; cephalosporin; penam; tetracycline antibiotic; aminocoumarin antibiotic; diaminopyrimidine antibiotic; phenicol antibiotic	resistance-nodulation-cell division (RND) antibiotic efflux pump	MexD	19.92	34.69	369	274
			OprJ	25.4	58.82	75	4
			Type B NfxB	26.21	54.17	369	274
	macrolide antibiotic; fluoroquinolone antibiotic; cephalosporin; fusidic acid	resistance-nodulation-cell division (RND) antibiotic efflux pump	cmeA	25.93	47.06	369	274
			cmeB	20.14	50	369	274
			cmeC	20	60	369	274
			cmeR	21.6	47.62	369	274
	macrolide antibiotic; fluoroquinolone antibiotic; lincosamide antibiotic; carbapenem; cephalosporin; tetracycline antibiotic; rifamycin antibiotic; diaminopyrimidine antibiotic; phenicol antibiotic; penem	resistance-nodulation-cell division (RND) antibiotic efflux pump	adeI	26.98	75	369	274
			adeJ	27.78	57.14	368	274
			adeK	25.35	44.44	355	273
			adeN	25	57.14	39	7
	macrolide antibiotic; fluoroquinolone antibiotic; monobactam; aminoglycoside antibiotic; carbapenem; cephalosporin; cephamycin; penam; tetracycline antibiotic; peptide antibiotic; acridine dye; aminocoumarin antibiotic; diaminopyrimidine antibiotic; sulfonamide antibiotic; phenicol antibiotic; penem; disinfecting agents and intercalating dyes	resistance-nodulation-cell division (RND) antibiotic efflux pump	OprM	34.04	60	369	274
	macrolide antibiotic; fluoroquinolone antibiotic; monobactam; aminoglycoside antibiotic; carbapenem; cephalosporin; cephamycin; penam; tetracycline antibiotic; peptide antibiotic; aminocoumarin antibiotic; diaminopyrimidine antibiotic; sulfonamide antibiotic; phenicol antibiotic; penem	resistance-nodulation-cell division (RND) antibiotic efflux pump	Pseudomonas aeruginosa CpxR	31.58	34.15	369	274
	macrolide antibiotic; fluoroquinolone antibiotic; monobactam; carbapenem; cephalosporin; cephamycin; penam; tetracycline antibiotic; peptide antibiotic; aminocoumarin antibiotic; diaminopyrimidine antibiotic; sulfonamide antibiotic; phenicol antibiotic; penem	resistance-nodulation-cell division (RND) antibiotic efflux pump	ArmR	32.14	35.48	367	273
			MexA	22.73	50	369	274
			MexB	21.93	53.33	369	274
			nalC	20	42.86	5
			nalD	28.3	40.91	369	274
	macrolide antibiotic; fluoroquinolone antibiotic; penam	resistance-nodulation-cell division (RND) antibiotic efflux pump	CRP	23.88	32.56	332	256
			gadW	28	60	369	274
			gadX	27.66	55	323	268
			mdtE	26.98	50	369	274
			mdtF	22.66	63.64	369	274
	macrolide antibiotic; fluoroquinolone antibiotic; penam; tetracycline antibiotic	major facilitator superfamily (MFS) antibiotic efflux pump; resistance-nodulation-cell division (RND) antibiotic efflux pump	evgA	22.99	47.06	369	274
			evgS	20.54	54.55	369	274
	macrolide antibiotic; fluoroquinolone antibiotic; rifamycin antibiotic	ATP-binding cassette (ABC) antibiotic efflux pump	efrA	21.05	64.29	369	274
			efrB	21.54	60	369	274
	macrolide antibiotic; fluoroquinolone antibiotic; tetracycline antibiotic; acridine dye; phenicol antibiotic; disinfecting agents and intercalating dyes	resistance-nodulation-cell division (RND) antibiotic efflux pump	MexV	24.18	42.11	367	274
			MexW	18.18	41.67	369	274
	macrolide antibiotic; fluoroquinolone antibiotic; tetracycline antibiotic; phenicol antibiotic	resistance-nodulation-cell division (RND) antibiotic efflux pump	smeE	22.84	63.64	369	274
			smeF	26.23	42.42	369	274
	macrolide antibiotic; lincosamide antibiotic; streptogramin antibiotic; tetracycline antibiotic	major facilitator superfamily (MFS) antibiotic efflux pump	lmrP	25.93	46.67	369	274
	macrolide antibiotic; monobactam; tetracycline antibiotic; aminocoumarin antibiotic	resistance-nodulation-cell division (RND) antibiotic efflux pump	MuxA	23.23	46.67	271	264
			MuxB	26	45.45	369	274
			MuxC	20.69	60	369	274
			OpmB	24.53	42.86	353	273
	macrolide antibiotic; penam	resistance-nodulation-cell division (RND) antibiotic efflux pump	mtrA	26.53	34.15	369	274
			mtrC	23.75	66.67	369	274
			mtrD	22.37	55	369	274
			mtrE	25.35	30	369	274
	macrolide antibiotic; tetracycline antibiotic; triclosan	resistance-nodulation-cell division (RND) antibiotic efflux pump	MexJ	23.44	52.38	369	274
			MexK	21.35	52.94	369	274
			MexL	36.67	45.45	6	5
	monobactam; carbapenem; cephalosporin; cephamycin; penam; phenicol antibiotic; penem	resistance-nodulation-cell division (RND) antibiotic efflux pump	golS	28.24	33.33	369	274
			mdsA	23.81	53.85	48	37
			mdsB	17.24	60	369	274
			mdsC	35.48	40	369	274
	nitroimidazole antibiotic	ATP-binding cassette (ABC) antibiotic efflux pump	msbA	19.8	54.17	369	274
	nucleoside antibiotic; acridine dye; disinfecting agents and intercalating dyes	major facilitator superfamily (MFS) antibiotic efflux pump	mdtN	23.08	55.56	369	274
			mdtO	20.72	60	368	273
			mdtP	22.73	50	366	271
	penam; tetracycline antibiotic	major facilitator superfamily (MFS) antibiotic efflux pump	Corynebacterium striatum tetA	22.52	66.67	369	274
	peptide antibiotic	ATP-binding cassette (ABC) antibiotic efflux pump	bcrA	25.68	49.73	369	274
			YojI	22.73	64.29	369	274
		major facilitator superfamily (MFS) antibiotic efflux pump	rosA	25.93	38.1	289	205
			rosB	28.12	52.38	369	274
	phenicol antibiotic	major facilitator superfamily (MFS) antibiotic efflux pump	cmlA1	29.58	29.58	369	274
			cmlA4	23.33	42.11	369	274
			cmlA8	24.19	52.38	368	274
			cmlB	39.47	39.47	367	273
			cmlB1	38.89	44.44	11	7
			cmrA	34	40.98	369	274
			cmx	20.42	44.83	10
			fexA	30.88	47.83	369	274
			pexA	22.4	54.55	360	268
			pp-flo	22.68	57.89	3
			Rhodococcus fascians cmr	32	47.37	6
			Salmonella enterica cmlA	27.87	50	3	2
			Streptomyces lividans cmlR	33.33	68.42	2	1
		resistance-nodulation-cell division (RND) antibiotic efflux pump	mexM	23.94	43.48	369	274
			mexN	22.22	55.56	369	274
	pleuromutilin antibiotic	ATP-binding cassette (ABC) antibiotic efflux pump	TaeA	27.27	44.24	369	274
	rifamycin antibiotic; isoniazid	major facilitator superfamily (MFS) antibiotic efflux pump	efpA	26.98	61.9	369	274
	tetracycline antibiotic	ATP-binding cassette (ABC) antibiotic efflux pump	otrC	25.93	52.38	24	3
			tet(35)	29.09	66.67	306	219
			tetA(46)	22.13	66.67	369	274
			tetA(60)	21.51	48.15	369	274
			tetB(46)	26.07	63.64	369	274
			tetB(60)	24	64.29	369	274
			TxR	26	50	356	273
		major facilitator superfamily (MFS) antibiotic efflux pump	emrK	26.98	37.5	271	232
			emrY	23.88	50	361	271
			otr(B)	29.58	36.84	3
			tap	21.74	47.83	369	274
			tcr3	38.46	45.45	22	5
			tet(30)	21.9	35.42	286	246
			tet(31)	58.33	58.33	3
			tet(33)	25	50	369	274
			tet(38)	30.23	57.89	369	274
			tet(39)	31.82	50	7	2
			tet(40)	29.87	42.42	4	2
			tet(41)	25.58	37.84	369	274
			tet(42)	27.73	39.29	347	272
			tet(43)	24.24	36.73	369	274
			tet(45)	30.91	66.67	49	7
			tet(59)	24.75	50	368	274
			tet(A)	28.69	55	3
			tet(B)	28.99	58.33	369	274
			tet(C)	28	53.85	369	274
			tet(D)	30.88	50	26	5
			tet(E)	26.53	50	6	2
			tet(G)	24.68	75	305	239
			tet(H)	20.91	33.33	369	274
			tet(J)	42.55	47.62	369	274
			tet(K)	25.45	60	295	228
			tet(L)	26.56	50	359	274
			tet(V)	34.04	62.5	367	274
			tet(Y)	23.81	58.33	35	4
			tet(Z)	23.24	80	369	274
			tetA(58)	25.42	52.17	369	274
			tetA(P)	25.6	46.43	352	263
			tetB(58)	18.01	60	369	274
			tetU	17.33	17.33	6
	tetracycline antibiotic; benzalkonium chloride; rhodamine	major facilitator superfamily (MFS) antibiotic efflux pump	Escherichia coli mdfA	20.69	56.25	338	243
	triclosan	resistance-nodulation-cell division (RND) antibiotic efflux pump	OpmH	26.71	62.5	367	274
			TriA	26.92	50	369	274
			TriB	22.67	35.09	334	271
			TriC	21.21	63.16	369	274
antibiotic efflux; reduced permeability to antibiotic	fluoroquinolone antibiotic; monobactam; carbapenem; cephalosporin; glycylcycline; cephamycin; penam; tetracycline antibiotic; rifamycin antibiotic; phenicol antibiotic; triclosan; penem	resistance-nodulation-cell division (RND) antibiotic efflux pump; General Bacterial Porin with reduced permeability to beta-lactams	marA	24.56	50	347	254
			ramA	24.44	28.57	4
	macrolide antibiotic; fluoroquinolone antibiotic; monobactam; aminoglycoside antibiotic; carbapenem; cephalosporin; cephamycin; penam; tetracycline antibiotic; acridine dye; phenicol antibiotic; penem; disinfecting agents and intercalating dyes	resistance-nodulation-cell division (RND) antibiotic efflux pump; Outer Membrane Porin (Opr)	ParR	29.03	64.29	368	274
			ParS	20.21	77.78	365	271
antibiotic inactivation	aminoglycoside antibiotic	AAC(2')	AAC(2')-Ia	31.91	31.91	1
			AAC(2')-Ib	25.81	35.71	29	1
			AAC(2')-Ie	25.71	64.71	18	1
			AAC(2')-IIa	23.61	40	369	274
			AAC(2')-IIb	31.03	31.03	322	265
		AAC(3)	AAC(3)-Ia	35	35	10	10
			AAC(3)-Ib	38.89	47.37	7	4
			AAC(3)-Ic	30.86	42.31	337	267
			AAC(3)-Id	43.33	61.11	8
			AAC(3)-IIa	25.96	30.21	369	274
			AAC(3)-IIb	26.35	55.56	357	274
			AAC(3)-IIc	36	37.5	341	263
			AAC(3)-IId	18.18	42.11	347	274
			AAC(3)-IIe	29.41	29.41	15
			AAC(3)-IIg	28.95	50	31	5
			AAC(3)-IIIa	27.87	36.36	358	274
			AAC(3)-IIIb	25	63.64	368	274
			AAC(3)-IIIc	31.15	35.9	369	274
			AAC(3)-IV	27.03	87.5	253	218
			AAC(3)-IVb	34	34	1
			AAC(3)-IXa	24.39	43.59	9	2
			AAC(3)-VIa	25.26	44.44	369	274
			AAC(3)-VIIa	20.42	60	369	274
			AAC(3)-VIIIa	27.27	60	362	274
			AAC(3)-Xa	25.52	32.5	297	268
		AAC(3); AAC(6')	AAC(3)-Ib/AAC(6')-Ib''	23.12	27.35	351	274
		AAC(6')	AAC(6')-29a	32.86	42.86	44	41
			AAC(6')-29b	42.86	42.86	1
			AAC(6')-31	25.93	34.15	362	273
			AAC(6')-32	24.07	50	369	274
			AAC(6')-34	22.29	41.18	369	274
			AAC(6')-I30	20.97	40	39
			AAC(6')-Ia	24.73	35.14	47	23
			AAC(6')-Iaa	28.24	43.75	250	228
			AAC(6')-Iad	29.63	38.1	3	3
			AAC(6')-Iae	22.03	57.14	369	274
			AAC(6')-Iag	21.25	25	2
			AAC(6')-Iai	24.59	68.75	369	274
			AAC(6')-Iaj	29.55	77.78	364	274
			AAC(6')-Iak	22.92	34.21	110	80
			AAC(6')-Ian	21.93	30.23	369	274
			AAC(6')-Ib	40.74	44.44	2
			AAC(6')-Ib7	30.91	30.91	322	265
			AAC(6')-Ib9	28	28	14	5
			AAC(6')-Ib10	24.76	24.77	368	273
			AAC(6')-Ib11	46.15	46.15	362	274
			AAC(6')-Ib-SK	23.17	38.46	362	272
			AAC(6')-Ib-Suzhou	31.82	31.82	2
			AAC(6')-Ic	32.26	35.48	369	274
			AAC(6')-If	20.37	45.45	10
			AAC(6')-Ig	27.18	30.43	31	1
			AAC(6')-Ih	50	50	6	2
			AAC(6')-Ii	28.12	37.5	5	1
			AAC(6')-IIa	27.78	35.48	52	34
			AAC(6')-IIb	35.56	87.5	79	2
			AAC(6')-IIc	22.95	52.63	293	272
			AAC(6')-Iid	26.32	35.94	47	14
			AAC(6')-Iih	26.92	34	58	5
			AAC(6')-Ij	40	40	20	4
			AAC(6')-Ik	24.64	32.31	48
			AAC(6')-Il	30.85	30.85	1	1
			AAC(6')-Im	19.88	36.96	369	274
			AAC(6')-Ip	22.45	42.86	26	9
			AAC(6')-Ir	42.11	42.11	3	2
			AAC(6')-Is	24.44	35.71	337	246
			AAC(6')-Isa	22.67	40	369	274
			AAC(6')-It	28.81	40.74	369	274
			AAC(6')-Iu	30	34.78	9	8
			AAC(6')-Iv	24.44	25.58	2	2
			AAC(6')-Iw	38.1	38.71	24	19
			AAC(6')-Ix	36.36	36.36	1
			AAC(6')-Iy	31.43	42.86	19	6
			AAC(6')-Iz	45.83	45.83	14	2
			aacA43	26.03	45.24	363	272
		AAC(6'); ANT(3'')	ANT(3'')-Ii-AAC(6')-IId fusion protein	28.57	30.95	4
		amp acetyltransferase	apmA	22.35	52.94	369	274
		ANT(2'')	ANT(2'')-Ia	29.31	44.44	303	248
		ANT(3'')	aadA2	28.26	28.26	1	1
			aadA4	23.53	28.79	7	7
			aadA5	28.95	28.95	1
			aadA6/aadA10	30.77	30.77	5
			aadA7	27.78	45	79	68
			aadA8b	36.84	36.84	2	2
			aadA9	24.21	42.86	369	274
			aadA10	24.3	47.37	286	269
			aadA13	27.91	42.31	366	272
			aadA14	31.58	47.62	368	273
			aadA16	22.86	61.11	369	274
			aadA17	32.26	32.26	1
			aadA25	33.33	42.22	6	1
			aadA27	24.56	46.15	337	268
			ANT(3'')-Ib	29.41	52.17	344	249
			ANT(3'')-IIa	36.84	40.91	369	274
			ANT(3'')-IIb	27.27	45.83	369	274
			ANT(3'')-IIc	25.64	37.04	27	6
		ANT(4')	ANT(4')-Ia	30.91	52.38	2
			ANT(4')-Ib	19.67	44.44	369	274
			ANT(4')-IIa	29.79	45.83	369	274
			ANT(4')-IIb	22.22	51.85	366	274
		ANT(6)	aad(6)	25.29	50	54	9
			aadK	22.7	31.82	16
			aadS	23.64	63.64	13	1
			ANT(6)-Ia	20.17	34.48	369	274
			ANT(6)-Ib	19.86	53.33	309	263
		ANT(9)	ANT(9)-Ia	28.33	58.33	41	8
			spd	25.4	26.83	351	269
		APH(2'')	APH(2'')-Ie	24.36	60	353	261
			APH(2'')-If	21.82	72.73	369	274
			APH(2'')-Ig	27.78	33.33	72
			APH(2'')-IIa	21.88	33.33	333	270
			APH(2'')-IIIa	28	39.29	146	131
			APH(2'')-IVa	23.08	52.38	369	274
		APH(2''); AAC(6')	AAC(6')-Ie-APH(2'')-Ia	21.95	39.29	369	274
		APH(3'')	APH(3'')-Ia	34.38	37.25	369	274
			APH(3'')-Ib	45.71	56.52	330	263
			APH(3'')-Ic	29.41	47.06	15	1
		APH(3')	APH(3')-Ia	25	77.78	369	274
			APH(3')-Ib	28.57	28.57	369	274
			APH(3')-IIa	27.91	34.88	2
			APH(3')-IIb	25.93	35	368	274
			APH(3')-IIc	26.92	45.45	369	274
			APH(3')-IIIa	25	34.15	369	274
			APH(3')-IVa	24.29	50	369	274
			APH(3')-IX	30	32.35	369	274
			APH(3')-Va	30.51	35.59	369	274
			APH(3')-Vb	24.05	31.25	159	158
			APH(3')-Vc	32.5	35.71	367	273
			APH(3')-VI	25	56.76	13
			APH(3')-VIa	42.86	42.86	4
			APH(3')-VIb	27.61	40.62	368	274
			APH(3')-VIIa	30	52.94	369	274
			APH(3')-VIIIa	22.73	58.33	369	274
			APH(3')-VIIIb	22.6	36.36	369	274
			APH(3')-XV	24.66	24.71	4	4
			aphA15	35.71	35.71	2
		APH(4)	APH(4)-Ia	25.58	50	369	274
			APH(4)-Ib	23.38	37.5	364	274
		APH(6)	APH(6)-Ia	24.32	47.83	279	231
			APH(6)-Ib	29.17	52.78	369	274
			APH(6)-Ic	46.15	46.15	1
			APH(6)-Id	32.61	61.9	289	265
		APH(7'')	APH(7'')-Ia	34	50	364	272
		APH(9)	APH(9)-Ia	25.27	56.52	44	15
			APH(9)-Ib	26.53	83.33	6	1
		cpa acetyltransferase	cpaA	36	36	1	1
	carbapenem	AAK beta-lactamase	AAK-1	36.11	50	288	268
		AFM beta-lactamase	AFM-2	28.95	52.94	18
		ALG6 beta-lactamases	ALG6-1	35.14	53.33	18
		ALG11 beta-lactamase	ALG11-1	26.67	47.62	4
		ALI beta-lactamase	ALI-1	32.35	47.37	55	5
			ALI-2	25.86	44.44	369	274
		ANA beta-lactamase	ANA-1	30.77	37.5	3	1
		AXC beta-lactamase	AXC-1	28.57	28.57	30	1
			AXC-2	28.57	28.89	307	273
			AXC-3	27.27	38.46	64	1
			AXC-4	32	43.48	6	2
			AXC-5	31.03	31.03	14	1
		BIC Beta-lactamase	BIC-1	27.08	33.33	369	274
		BJP beta-lactamase	BJP-1	25	47.62	369	274
		BKC Beta-lactamase	BKC-1	22.81	41.03	59	38
			BKC-2	29.31	40.91	362	272
		BSU beta-lactamase	BSU-1	38.46	50	21	14
		CAR beta-lactamase	CAR-1	21.71	41.67	369	274
		CDD beta-lactamase	CDD-1	26.44	29.91	6
			CDD-2	20.97	37.5	369	274
		CfiA beta-lactamase	CfiA4	53.33	53.33	1
			CfiA9	53.33	53.33	1
			CfiA17	34.48	52.94	91	87
			CfiA18	60	60	1
			CfiA19	24.42	24.42	16	6
			CfiA21	24.44	35.85	9	1
			CfiA22	23.84	24.42	349	267
			CfiA26	23.98	23.98	1	1
		CphA beta-lactamase	cphA2	35.48	60	9	1
			cphA3	53.33	53.33	369	274
			cphA4	30	44.44	3	1
			cphA5	26.32	31.82	369	274
			cphA6	31.43	31.43	1	1
			cphA8	31.43	66.67	4	3
			imiH	31.43	31.43	1	1
		CPS beta-lactamase	CPS-1	27.56	43.75	369	274
		CRD3 beta-lactamase	CRD3-1	25.93	47.37	16	13
		CRH beta-lactamase	CRH-1	24.56	28.57	283	268
			CRH-3	38.46	38.46	314	267
		CRP beta-lactamase	CRP-1	33.33	40.62	4	1
		CVI beta-lactamase	CVI-1	25.83	39.39	363	274
		DHT2 beta-lactamase	DHT2-1	25.71	44	280	235
		EAM beta-lactamase	EAM-1	27.91	37.04	45	5
		ECM beta-lactamase	ECM-1	25	52.94	126	46
		ECV beta-lactamase	ECV-1	34.62	34.62	1
		EFM beta-lactamase	EFM-1	23.81	33.33	369	274
		ELM beta-lactamase	ELM-1	20.69	50	93	8
		ESP beta-lactamase	ESP-1	28.89	56.25	2
		EVM beta-lactamase	EVM-1	23.94	61.54	21	5
		FIA beta-lactamase	FIA-1	34.38	37.5	1	1
		GMB beta-lactamase	GMB-1	24.07	50	369	274
		GPC beta-lactamase	GPC-1	30	47.06	64	1
		GRD23 beta-lactamase	GRD23-1	28.36	37.21	369	274
		GRD33 beta-lactamase	GRD33-1	23.81	37.5	4
		HMB beta-lactamase	HMB-1	25.27	35.56	5	1
		IMI beta-lactamase	IMI-1	28.38	30	3	1
			IMI-2	26.92	26.92	4	2
			IMI-4	33.33	33.33	3
			IMI-5	29.73	43.75	57	5
			IMI-6	29.03	29.03	2
			IMI-7	30	30	18	18
			IMI-9	31.03	31.03	2
			IMI-12	30	30	2	2
			IMI-13	40.43	40.43	369	274
			IMI-15	30	30	7	7
			IMI-17	29.03	29.03	1
			IMI-18	35.14	57.14	12	6
			IMI-19	26.42	29.03	42
			IMI-21	33.33	40.91	12	1
		IND beta-lactamase	IND-4	30.63	50	26	1
			IND-5	24.51	30.16	3
			IND-6	24.14	32.26	369	274
			IND-7	41.67	41.67	2	1
			IND-8	30.95	40.74	294	226
			IND-9	28	46.43	9	1
			IND-10	34.09	36.67	3	1
			IND-11	30.56	30.56	1	1
			IND-12	37.5	50	51	4
			IND-15	23.61	23.61	1
			IND-16	30.95	35.14	298	270
		MAL beta-lactamase	MAL-1	20.31	25.32	369	274
			MAL-2	26.61	40.91	4	1
		MBL beta-lactamase	MBL1b	58.82	58.82	6
		MOC beta-lactamase	MOC-1	25	47.37	369	274
		MSI beta-lactamase	MSI-1	25.81	46.43	369	274
		MSI-OXA family beta-lactamase	MSI-OXA	25.86	40.91	44	1
		MUS beta-lactamase	MUS-1	24.21	44.44	365	274
		MYO beta-lactamase	MYO-1	30.88	30.88	15
		MYX beta-lactamase	MYX-1	29.41	33.33	361	266
		ORR beta-lactamase	ORR-1	21.6	43.48	369	274
		PFM beta-lactamase	PFM-1	38.71	53.33	4
			PFM-2	35.71	35.71	2
			PFM-3	28.75	36.36	364	273
		PLN beta-lactamase	PLN-1	28.38	35.71	369	274
		PME beta-lactamase	PME-1	25.24	72.73	15	2
		POM beta-lactamase	POM-1	23.24	30.77	40	5
			POM-2	44.44	44.44	1	1
		PST beta-lactamase	PST-1	30.43	30.43	10
			PST-2	19.64	35.29	13	2
		RSA2 beta-lactamase	RSA2-1	24.56	39.39	369	274
		SFC beta-lactamase	SFC-1	30.43	30.43	1
		SFH beta-lactamase	SFH-1	30.14	48.28	369	274
		SFO beta-lactamase	SFO-1	37.93	37.93	17
		SGM beta-lactamase	SGM-1	27.71	50	369	274
			SGM-2	30.51	48.39	354	268
			SGM-3	40	40	1
			SGM-4	25.4	45.16	267	252
			SGM-5	30.77	52.63	369	274
			SGM-7	32.89	64.29	30
		SHN beta-lactamase	SHN-1	39.39	64.29	2
		SME beta-lactamase	SME-1	25	57.89	306	257
			SME-2	47.83	47.83	3
			SME-3	57.89	57.89	3	2
			SME-5	27.63	57.89	360	269
		SPG beta-lactamase	SPG-1	25.53	44	35	14
		SPM beta-lactamase	SPM-1	26.32	33.33	341	274
		SPN79 beta-lactamase	SPN79-1	31.37	35.9	292	217
		SPR beta-lactamase	SPR-1	34.62	36.84	27	4
		SPS beta-lactamase	SPS-1	30.56	52.94	151	59
		SPU beta-lactamase	SPU-1	22.7	44.44	338	260
		STA beta-lactamase	STA-1	42.86	42.86	1	1
		subclass B1 PEDO beta-lactamase	PEDO-3	28.95	44	369	274
		subclass B1 Vibrio cholerae varG beta-lactamase	Vibrio cholerae varG	22.14	47.37	369	274
		subclass B3 PEDO beta-lactamase	PEDO-1	22.67	50	27	4
			PEDO-2	30.77	65	369	274
		TTU beta-lactamase	TTU-1	31.25	44.12	369	274
		VMB beta-lactamase	VMB-1	29.82	46.43	289	236
		YEM beta-lactamase	YEM-1	32.5	52	369	274
		ZOG beta-lactamase	ZOG-1	22.43	50	369	274
	carbapenem; cephalosporin	CIA beta-lactamase	CIA-1	31.58	33.33	114	52
			CIA-2	41.67	50	19	11
			CIA-3	30.23	37.84	8	5
			CIA-4	30.77	41.67	8	2
		DIM beta-lactamase	DIM-1	26.23	28.85	368	274
		FIM beta-lactamase	FIM-1	25.64	50	369	274
		GIL beta-lactamase	GIL-1	35.56	35.56	2
		IDC beta-lactamase	IDC-1	27.78	35.14	18	3
		LHK beta-lactamase	LHK-1	27.12	52.94	309	268
			LHK-2	28.57	36.36	305	269
			LHK-5	30.1	36.67	369	274
		LUS beta-lactamase	LUS-1	24.14	44.44	369	274
		ORN beta-lactamase	ORN-1	33.33	33.33	15
			ORN-3	21.43	33.33	49	5
			ORN-5	33.93	33.93	1
			ORN-6	25	25.3	54
		PAU beta-lactamase	PAU-1	26.92	32.56	9	1
		PLA beta-lactamase	PLA-1	31.25	31.25	28	1
			PLA-6	24.1	24.1	360	274
		PSV beta-lactamase	PSV-1	34.62	34.62	1
		RSA beta-lactamase	RSA-1	25.47	37.5	369	274
			RSA-2	24.18	55	362	267
		RSD2 beta-lactamase	RSD2-2	31.48	31.48	1
		TER beta-lactamase	TER-2	33.33	33.33	1
		VHH beta-lactamase	VHH-1	25	25	307	269
		VHW beta-lactamase	VHW-1	22.54	33.33	25
	carbapenem; cephalosporin; cephamycin	TMB beta-lactamase	TMB-1	47.83	47.83	16	5
			TMB-2	29.09	58.82	48	3
		TUS beta-lactamase	TUS-1	33.33	47.37	73	4
	carbapenem; cephalosporin; cephamycin; penam	ACT beta-lactamase	ACT-7	25	25	288	271
			ACT-9	23.08	23.08	1	1
			ACT-13	34.29	34.29	1
			ACT-22	30.77	42.31	14	5
			ACT-23	34.62	34.62	360	269
			ACT-30	36	36	16
			ACT-35	57.14	57.14	1
			ACT-37	52.17	52.17	1	1
			ACT-42	25	25	25	1
			ACT-46	36	36	320	269
			ACT-49	40.91	45.45	13	8
			ACT-51	28.57	34.09	9	2
			ACT-53	27.59	27.59	3
			ACT-57	27.69	27.69	1
			ACT-60	38.89	41.67	27
			ACT-64	35.71	35.71	53
			ACT-66	35.56	37.5	57	2
			ACT-67	43.48	43.48	1
			ACT-68	23.36	24.3	366	271
			ACT-76	51.85	51.85	1
			ACT-77	34.62	50	4	2
			ACT-78	38.46	38.46	1
			ACT-79	37.04	37.04	10
			ACT-81	40.91	40.91	13	4
			ACT-82	34.48	40.91	77	49
			ACT-84	30.77	30.77	1	1
			ACT-87	53.85	53.85	4
		CAM beta-lactamase	CAM-1	24.19	66.67	369	274
		NDM beta-lactamase	NDM-10	26.32	28.07	367	274
			NDM-15	28.95	28.95	1
			NDM-19	27.54	27.54	12
			NDM-20	23.91	23.91	1
			NDM-25	20.69	20.69	12
			NDM-27	32.5	35	29	1
			NDM-30	23.6	27.16	353	273
			NDM-31	23.84	23.84	125	40
		NmcA beta-lactamase	NmcR	23.81	52.63	369	274
	carbapenem; cephalosporin; cephamycin; penam; penem	IMP beta-lactamase	IMP-3	29.41	29.41	32	1
			IMP-14	20.38	32.14	34	8
			IMP-16	31.25	61.54	42	39
			IMP-17	44	44	4	4
			IMP-21	32.26	41.03	16	8
			IMP-22	38.89	41.03	23	6
			IMP-31	26.02	42.86	285	266
			IMP-32	35	35	1
			IMP-37	42.31	44	238	226
			IMP-39	30.77	30.77	1
			IMP-45	42.11	42.11	1	1
			IMP-46	21.59	39.13	14	4
			IMP-48	32.14	35.71	369	274
			IMP-49	28.57	35	33
			IMP-52	25	25	1
			IMP-53	33.85	33.85	1
			IMP-54	35	41.38	2	1
			IMP-56	28.57	28.57	110	79
			IMP-58	41.03	41.03	2	2
			IMP-60	58.82	58.82	1
			IMP-62	28.57	33.33	367	272
			IMP-64	31.43	51.85	369	274
			IMP-65	35	35	289	273
			IMP-67	32.2	32.2	1
			IMP-69	29.33	30.67	12	1
			IMP-71	25.3	31.25	165	146
			IMP-73	39.13	39.13	1
			IMP-74	28.16	61.54	86	70
			IMP-76	25.68	27.5	3	2
			IMP-77	25	32.26	294	267
			IMP-81	29.85	29.85	369	274
			IMP-82	50	50	1
			IMP-83	28.57	28.57	1
			IMP-84	27.91	63.64	69	6
			IMP-88	27.27	27.27	2
		KHM beta-lactamase	KHM-1	21.74	50	369	274
		VIM beta-lactamase	VIM-13	30.14	33.33	369	274
			VIM-14	26.09	26.09	44	1
			VIM-18	47.37	47.37	1
			VIM-20	47.62	47.62	119	51
			VIM-25	30.77	52.94	227	222
			VIM-31	25.58	25.58	7
			VIM-40	35.9	35.9	342	274
			VIM-45	38.71	38.71	368	273
			VIM-49	36.73	36.73	3	3
			VIM-63	54.55	54.55	15
			VIM-64	28	35.14	248	233
			VIM-69	35.29	38.24	368	274
			VIM-70	35.14	35.14	357	269
			VIM-71	35.21	38.89	369	274
	carbapenem; cephalosporin; penam	CGB beta-lactamase	CGB-1	25.71	37.04	3	2
		EBR beta-lactamase	EBR-1 beta-lactamase	30.3	30.3	4
			EBR-2	28.26	37.5	4	1
			EBR-3	30.43	33.33	367	274
			EBR-4	37.14	40	2
		FEZ beta-lactamase	FEZ-1	30	33.33	369	274
		GES beta-lactamase	GES-15	32.73	52.94	19
			GES-27	32.14	32.73	27	1
			GES-28	22.86	24.29	11
			GES-30	42.31	42.31	1
			GES-32	28.57	28.57	1
			GES-36	35.09	35.09	9
			GES-40	37.84	38	6
			GES-43	42.31	42.31	3	3
		GOB beta-lactamase	GOB-2	37.04	37.04	3	3
			GOB-5	37.78	45.45	2	2
			GOB-6	44.44	44.44	12
			GOB-7	50	50	2	2
			GOB-8	50	50	3	3
			GOB-9	20.51	23.08	58	8
			GOB-10	40	40	1	1
			GOB-14	48.15	48.15	6	1
			GOB-15	39.66	39.66	1	1
			GOB-16	32.53	32.53	6
			GOB-19	42.86	48.15	47	17
			GOB-22	30	32.53	40	2
			GOB-23	39.29	48.15	335	274
			GOB-27	33.33	53.33	10	5
			GOB-31	24.72	42.42	2	2
			GOB-32	35.71	35.71	1
			GOB-33	36.84	46.15	8	3
			GOB-34	27.03	27.03	38
			GOB-35	21.82	21.82	268	261
			GOB-36	25.64	30.14	367	272
			GOB-37	23.64	43.75	83	72
			GOB-38	40	40	8
			GOB-46	32.53	32.53	316	272
			GOB-49	35.29	35.29	1
			GOB-50	40	40	22	22
			GOB-51	23.64	23.64	366	271
		JOHN beta-lactamase	JOHN-1	20.41	42.86	369	274
		LMB beta-lactamase	LMB-1	24.75	28.57	5	3
		OXA beta-lactamase	OXA-1	26.72	26.92	19	1
			OXA-3	42.86	42.86	3	2
			OXA-4	36.76	37.88	35	4
			OXA-5	23.49	40	332	272
			OXA-7	23.17	40.74	369	274
			OXA-9	24.29	27.59	252	229
			OXA-12	23.53	47.37	368	274
			OXA-16	34.48	34.62	2	2
			OXA-18	28.57	42.86	14	2
			OXA-20	25.71	30.23	369	274
			OXA-21	69.23	69.23	1	1
			OXA-22	28.92	38.89	91	13
			OXA-25	31.48	33.33	369	274
			OXA-29	26.23	44.44	369	274
			OXA-31	33.33	33.33	1
			OXA-33	36.76	36.76	58	6
			OXA-34	35.48	35.48	2
			OXA-36	32.35	32.35	1
			OXA-37	40.91	45	8
			OXA-42	21.05	21.93	329	268
			OXA-43	25.4	25.4	329	267
			OXA-45	27.87	27.87	1
			OXA-47	30.56	33.33	17	2
			OXA-53	25	66.67	361	271
			OXA-54	42.5	42.5	1
			OXA-55	22.11	23.16	76	38
			OXA-57	25.4	60	76	11
			OXA-59	25.4	27.27	7
			OXA-60	27.87	27.87	368	273
			OXA-63	23.13	46.15	259	220
			OXA-74	30.56	30.56	2
			OXA-75	27.78	29.17	15	5
			OXA-85	27.54	47.06	40	7
			OXA-86	25.56	25.56	295	263
			OXA-96	39.13	39.13	1
			OXA-101	21.82	21.82	1	1
			OXA-114d	23.08	23.08	2
			OXA-114e	25.3	25.3	1
			OXA-114p	28.57	36.96	4	4
			OXA-114q	37.74	50	20	11
			OXA-114t	41.67	41.67	2
			OXA-114w	36.36	36.36	11	11
			OXA-114x	41.18	41.18	12	1
			OXA-119	24.24	24.24	369	274
			OXA-121	26.92	26.92	2
			OXA-128	34.21	36.84	355	268
			OXA-129	21.71	39.13	369	274
			OXA-131	41.67	41.67	2	2
			OXA-133	34.04	34.04	170	84
			OXA-134	38.24	46.43	352	257
			OXA-140	23.38	40	33	32
			OXA-144	54.17	54.17	7	3
			OXA-146	32	32	1
			OXA-151	31.82	31.82	1
			OXA-152	27.06	45.83	15	1
			OXA-153	40.74	40.74	14	2
			OXA-154	24.14	50	33	7
			OXA-155	27.54	50	368	274
			OXA-156	22.81	35.9	369	274
			OXA-157	34.29	38.89	13
			OXA-158	31.11	31.11	9	5
			OXA-159	21.15	31.11	42
			OXA-164	29.63	37.14	27	25
			OXA-169	28.26	36.17	6
			OXA-182	25.49	25.49	3	3
			OXA-192	23.33	50	36	5
			OXA-198	29.11	38.24	12	5
			OXA-199	31.67	37.5	5
			OXA-205	53.85	53.85	27	1
			OXA-209	26.32	45.83	369	274
			OXA-211	44.44	44.44	279	265
			OXA-212	24.24	52.63	16
			OXA-213	42.11	45	27	2
			OXA-214	35.14	35.14	29	1
			OXA-215	29.63	29.63	2
			OXA-224	33.33	37.88	281	264
			OXA-228	37.5	37.5	1	1
			OXA-229	39.39	50	18
			OXA-230	37.93	37.93	256	242
			OXA-231	24.73	24.73	368	273
			OXA-233	26.25	26.92	350	273
			OXA-239	27.27	27.27	6	6
			OXA-240	39.13	39.13	2
			OXA-242	30.95	30.95	1
			OXA-253	33.33	48	2
			OXA-256	53.85	53.85	2
			OXA-263	31.25	35.29	357	262
			OXA-264	37.5	42.11	2
			OXA-265	35.14	35.14	338	273
			OXA-270	30.61	30.61	1
			OXA-271	35.9	42.86	365	271
			OXA-272	26.87	26.87	2
			OXA-274	23.86	25.3	29	3
			OXA-275	24.1	26.51	342	273
			OXA-276	29.41	29.41	1
			OXA-277	26.19	26.19	368	274
			OXA-278	30	30	29	1
			OXA-279	32.69	32.69	4
			OXA-281	38.1	38.1	1	1
			OXA-284	29.89	29.89	42
			OXA-285	50	50	1
			OXA-291	27.45	41.03	369	274
			OXA-292	30.19	39.47	323	269
			OXA-294	25.81	46.15	68	6
			OXA-295	21.71	23.02	16
			OXA-296	37.93	38.89	65	5
			OXA-297	22.35	41.94	369	274
			OXA-298	44.83	44.83	10
			OXA-299	34.62	44.83	7	5
			OXA-300	31.71	52.63	369	274
			OXA-301	37.5	37.5	11	11
			OXA-302	32.56	33.33	63	36
			OXA-303	40	40	1
			OXA-304	27.03	27.03	25	1
			OXA-306	35.48	35.48	1
			OXA-307	34.21	37.93	16	1
			OXA-308	23.29	46.67	369	274
			OXA-309	23.85	27.08	364	274
			OXA-316	30.77	30.77	6
			OXA-320	24.68	32.5	53	12
			OXA-327	29.2	29.2	1	1
			OXA-328	34.33	36.96	331	274
			OXA-329	44.83	44.83	1
			OXA-330	28.12	47.37	369	274
			OXA-331	33.87	33.87	1
			OXA-334	27.08	27.08	66	3
			OXA-335	19.48	28.74	330	274
			OXA-337	33.33	35.71	41
			OXA-347	36.59	53.33	2	1
			OXA-349	52.17	52.17	1
			OXA-352	26.67	26.67	1
			OXA-353	34.92	40	14	5
			OXA-356	24.24	39.13	352	269
			OXA-359	27.91	50	38	6
			OXA-366	28.21	34.67	4	4
			OXA-368	26.98	28.57	13
			OXA-372	37.04	50	2	1
			OXA-392	30.56	33.33	22	15
			OXA-397	25	25	2
			OXA-402	40.91	40.91	13
			OXA-404	24.14	35.29	369	274
			OXA-409	33.33	33.33	5
			OXA-415	26.06	26.06	1
			OXA-416	23.78	24.32	369	274
			OXA-417	27.06	27.06	1	1
			OXA-427	28.85	39.13	37	36
			OXA-436	22.22	23.61	74	8
			OXA-440	26.53	37.5	14	2
			OXA-446	34.78	34.78	3	3
			OXA-449	46.15	46.15	1
			OXA-451	27.42	31.88	365	274
			OXA-457	28.26	28.26	3
			OXA-464	21.62	28.81	68	8
			OXA-465	42.86	42.86	2	1
			OXA-474	50	54.55	284	262
			OXA-475	27.72	27.72	1
			OXA-476	24.39	24.39	11	5
			OXA-478	27.54	27.54	1
			OXA-491	21.62	30.77	20	8
			OXA-493	22.94	41.67	56	18
			OXA-494	29.17	50	12	5
			OXA-496	38.1	38.1	5
			OXA-498	28.12	28.12	14
			OXA-499	30.43	30.43	326	274
			OXA-504	32.56	47.37	364	274
			OXA-507	26.19	26.19	2
			OXA-510	33.33	33.33	8
			OXA-512	25	30.43	368	273
			OXA-518	24.36	38.89	369	274
			OXA-519	24.71	28.95	11
			OXA-527	27.59	32.5	369	274
			OXA-534	45.45	45.45	1
			OXA-535	56.25	56.25	1
			OXA-541	35.48	35.48	1
			OXA-542	31.11	40	369	274
			OXA-544	22.22	34.04	8	7
			OXA-549	64.29	64.29	1	1
			OXA-550	40.74	40.74	11	6
			OXA-551	34.21	77.78	271	238
			OXA-552	29.73	44.44	2	1
			OXA-553	28.4	34.21	354	269
			OXA-559	24.59	25	2
			OXA-564	42.31	42.31	1	1
			OXA-567	19.83	19.83	9	5
			OXA-568	25.4	44.44	4	2
			OXA-570	23.08	43.33	368	273
			OXA-573	27.27	36.67	303	274
			OXA-574	27.12	63.64	351	257
			OXA-575	27.27	44.44	368	274
			OXA-576	31.87	33.33	2	1
			OXA-586	33.33	33.96	2	1
			OXA-587	24.8	25.6	58	36
			OXA-593	35	35	1	1
			OXA-595	26.67	26.67	10	4
			OXA-597	43.59	43.59	13
			OXA-598	29.17	29.17	366	274
			OXA-601	26.67	26.67	359	270
			OXA-602	38.46	38.46	1	1
			OXA-605	45.71	45.71	1
			OXA-612	32.35	32.35	1	1
			OXA-615	34.78	34.78	281	251
			OXA-616	28.81	50	167	84
			OXA-617	41.67	47.06	45	33
			OXA-618	29.41	29.41	1
			OXA-621	26.03	34.78	227	216
			OXA-623	38.46	38.46	8	4
			OXA-625	43.24	43.24	35	11
			OXA-628	37.04	41.3	349	258
			OXA-630	28.57	28.57	1
			OXA-635	40.91	46.15	19
			OXA-636	44.12	44.12	1
			OXA-640	36.36	36.36	5
			OXA-648	41.67	45.45	369	274
			OXA-649	26.09	42.11	301	219
			OXA-653	33.33	36.73	233	224
			OXA-660	20.45	20.45	13	1
			OXA-661	23.64	57.14	369	274
			OXA-664	40	60	18	5
			OXA-665	35.14	50	275	243
			OXA-666	42.86	42.86	1
			OXA-669	26	26	15	15
			OXA-671	47.37	47.37	1
			OXA-672	25	25	2	2
			OXA-674	34.62	34.62	369	274
			OXA-675	30.56	33.33	16	7
			OXA-676	22.22	22.22	2	2
			OXA-677	26.92	61.9	49	2
			OXA-679	28.07	28.21	65	2
			OXA-683	34.48	34.48	56	45
			OXA-694	27.27	42.86	3
			OXA-723	30	31.33	307	269
			OXA-726	29.33	29.33	2
			OXA-727	33.33	41.46	8
			OXA-728	32.56	32.56	369	274
			OXA-729	43.33	43.33	1
			OXA-730	28.07	36.11	301	273
			OXA-731	22.22	27.78	49	5
			OXA-732	30.3	36.36	368	273
			OXA-737	35.48	35.48	1	1
			OXA-743	29.69	33.33	306	269
			OXA-744	38.46	38.46	1	1
			OXA-747	30	33.33	8	7
			OXA-756	36.36	36.36	1
			OXA-772	25.76	28.79	337	267
			OXA-777	33.93	33.93	1
			OXA-778	25.47	25.47	13	1
			OXA-779	24.53	28.85	30	8
			OXA-780	25	42.11	4
			OXA-783	27.5	37.5	369	274
			OXA-784	38.46	38.46	1	1
			OXA-785	43.24	43.24	333	262
			OXA-786	39.29	39.29	158	114
			OXA-788	25.3	28.95	289	263
			OXA-795	27.03	43.48	2	1
			OXA-796	26.72	28.07	4	1
			OXA-801	35.48	37.93	10
			OXA-804	38.1	38.1	22	21
			OXA-806	27.78	27.78	1
			OXA-812	32.26	32.26	1
			OXA-813	29.63	42.86	369	274
			OXA-815	28.21	28.21	7	2
			OXA-817	32.86	35.19	21	12
			OXA-825	28.57	28.57	1
			OXA-826	23.36	31.08	355	273
			OXA-827	29	36.36	229	227
			OXA-832	34.18	63.64	303	218
			OXA-835	34.38	34.48	15	2
			OXA-836	34.48	36	2	2
			OXA-837	27.42	38.1	369	274
			OXA-844	63.64	63.64	1	1
			OXA-845	29.63	29.63	3
			OXA-854	30.77	30.77	6	6
			OXA-861	33.33	60	1
			OXA-872	40.74	40.74	1
			OXA-876	63.64	63.64	46	36
			OXA-884	30.77	30.77	2
			OXA-886	35.14	45.45	155	146
			OXA-895	21.51	22.92	2
			OXA-896	28.57	57.14	96	47
			OXA-897	33.33	33.33	1
			OXA-898	31.58	31.58	1	1
			OXA-899	26.51	28.92	281	261
			OXA-900	28.57	52.94	369	274
			OXA-901	23.53	23.53	1
			OXA-902	29.17	29.17	2	1
			OXA-903	70	70	31
			OXA-904	29.17	63.64	4
			OXA-906	32.14	50	369	274
			OXA-908	32.69	32.69	3	2
			OXA-912	42.31	42.31	369	274
			OXA-913	26.32	26.32	5
			OXA-914	50	50	4
			OXA-915	27.78	32.56	3	2
			OXA-916	39.13	42.86	31	1
			OXA-917	28.17	53.33	38	6
			OXA-919	19.69	61.54	295	268
			OXA-921	27.87	33.33	214	207
			OXA-923	31.82	34.09	19	2
			OXA-926	19.44	25.97	271	256
			OXA-929	39.29	39.29	369	274
			OXA-930	37.93	37.93	2	2
			OXA-931	37.5	41.67	9	6
			OXA-932	36.59	36.59	1
			OXA-937	50	52.94	11	8
			OXA-941	28.07	38.64	2
			OXA-945	33.33	33.33	1	1
			OXA-946	28.21	29.06	5
			OXA-947	27.27	40.91	353	274
			OXA-948	34.78	34.78	369	274
			OXA-949	39.39	47.83	368	273
		PNGM beta-lactamase	PNGM-1	25.17	41.94	369	274
		Rm3 family beta-lactamase	Rm3	30.77	43.48	25	5
		SHV beta-lactamase	SHV-9	29.79	31.91	261	232
			SHV-15	50	52.38	354	274
			SHV-18	35.71	38.1	369	274
			SHV-19	31.43	34.29	6	1
			SHV-22	24.76	24.76	276	266
			SHV-29	28.57	28.57	1
			SHV-33	44.83	44.83	38
			SHV-34	50	50	11	1
			SHV-37	26.25	26.25	1
			SHV-51	25.93	25.93	251	229
			SHV-63	32.31	32.31	10	5
			SHV-92	28.57	28.57	27	1
			SHV-128	44	44	1
			SHV-129	28.17	28.17	47	5
			SHV-145	34.29	34.29	39
			SHV-156	45	45	2
			SHV-157	33.33	33.33	12
			SHV-160	28.38	52.38	365	273
			SHV-168	50	50	2
			SHV-183	26.09	26.09	27	1
			SHV-188	38.1	38.1	3	3
			SHV-191	32.56	32.56	14	14
			SHV-202	30	30	1
			SHV-203	32.69	32.69	329	273
			SHV-206	45	45	1
			SHV-207	53.33	53.33	2
			SHV-209	35.14	37.14	293	266
			SHV-210	32	32	3
			SHV-222	50	50	1
		SIM beta-lactamase	SIM-1	26.39	48.15	362	267
			SIM-2	35.56	48.15	284	232
		SMB beta-lactamase	SMB-1	30.3	30.3	1
		subclass B1 Bacillus anthracis Bla beta-lactamase	Bla2	26.32	47.06	49	23
		THIN-B beta-lactamase	THIN-B	30.19	36.11	2	1
	carbapenem; penam	BlaB beta-lactamase	BlaB-1	44.44	47.06	14	4
			BlaB-2	47.06	47.06	319	270
			BlaB-10	42.86	42.86	38
			BlaB-11	31.25	31.25	1
			BlaB-13	22.08	28.57	288	246
			BlaB-16	26.19	31.58	300	237
			BlaB-19	32	32	1
			BlaB-20	34.38	34.38	2
			BlaB-26	26.09	26.09	2	2
			BlaB-31	34.38	47.06	14	2
			BlaB-35	32	46.15	48
			BlaB-38	30.7	31.07	69	37
			BlaB-39	26.92	53.85	3
			Chryseobacterium meningosepticum BlaB	47.06	47.06	34
		CAU beta-lactamase	CAU-1	23.91	47.37	9
	cephalosporin	ADC beta-lactamase without carbapenemase activity	ADC-3	32.35	32.35	305	228
			ADC-8	26.47	64.29	369	274
			ADC-17	41.67	41.67	2
			ADC-18	28.12	28.12	1
			ADC-81	25.93	25.93	3
		ADC beta-lactamases pending classification for carbapenemase activity	ADC-24	45.83	45.83	4
			ADC-66	40.91	40.91	1	1
			ADC-70	40	40	1
			ADC-83	26.44	40	369	274
			ADC-84	35.48	50	48	8
			ADC-85	22.68	36.96	365	273
			ADC-92	28.07	28.07	4	3
			ADC-93	45.45	45.45	1
			ADC-101	27.69	28.4	356	273
			ADC-102	28.4	28.4	13	1
			ADC-103	48	48	1	1
			ADC-104	30.61	30.61	1
			ADC-107	29.17	29.17	24	1
			ADC-120	30.77	30.77	1	1
			ADC-128	25.29	25.29	1	1
			ADC-130	29.63	47.37	13	1
			ADC-131	40	40	1
			ADC-132	41.67	41.67	23	22
			ADC-133	24.24	34.55	43	1
			ADC-135	42.86	42.86	9	5
			ADC-164	21.84	21.84	2
			ADC-190	21.84	21.84	1	1
			ADC-191	31.25	31.25	4
			ADC-193	29.55	29.55	1
			ADC-194	80	80	9
			ADC-202	27.17	30.14	358	274
			ADC-205	25.71	27.14	40
			ADC-209	33.33	33.33	10	10
			ADC-216	27.91	27.91	61	5
			ADC-217	30.91	30.91	337	273
			ADC-226	36	36	368	273
			ADC-227	25	25	1
			ADC-228	26.09	26.09	12
			ADC-235	50	50	1
			ADC-238	37.14	37.14	1
			ADC-243	29.85	29.85	5
			ADC-245	38.98	38.98	1
			ADC-246	22.01	22.01	1	1
			ADC-248	31.25	31.25	280	268
			ADC-250	30.56	34.88	2
			ADC-253	20	23.73	369	274
		AQU beta-lactamase	AQU-1	21.01	21.01	2
			AQU-3	58.33	58.33	6
		BAT Beta-lactamase	BAT-1	23.53	48.39	369	274
		BIL Beta-lactamase	BIL-1	27.36	37.25	2	2
		BUT beta-lactamase	BUT-1	29.23	38.71	369	274
			BUT-2	30.77	37.78	369	274
		CblA beta-lactamase	CblA-1	25.84	36	318	272
		cepA beta-lactamase	cepA	27.91	43.33	266	243
			CepA-29	42.31	42.31	1	1
			CepA-44	33.33	33.33	12	11
			CepA-49	33.33	66.67	243	220
		CepS beta-lactamase	CepS	30.95	53.33	2
		CMA beta-lactamase	CMA-2	23.53	23.53	3	2
		CMH beta-lactamase	CMH-4	21.8	21.8	5	1
			CMH-5	28.21	52.38	31	4
			CMH-6	21.8	21.8	364	273
		CSA beta-lactamase	CSA-1	32.69	36.59	29	1
			CSA-2	21.15	50	343	274
		CSP beta-lactamase	CSP-1	23.4	45.45	369	274
		CTX-M beta-lactamase	CTX-M-4	35.42	35.42	1
			CTX-M-5	31.25	31.25	1	1
			CTX-M-6	30.3	50	311	255
			CTX-M-7	35.42	35.42	2
			CTX-M-8	31.37	32.56	15
			CTX-M-11	50	50	1
			CTX-M-13	47.83	47.83	1
			CTX-M-25	43.9	43.9	32
			CTX-M-33	23.68	26.67	5
			CTX-M-41	34	43.9	344	249
			CTX-M-43	26.51	26.51	1
			CTX-M-45	30	30	9
			CTX-M-59	24.55	30	16	2
			CTX-M-63	29.58	29.58	1
			CTX-M-87	45	45	1	1
			CTX-M-89	41.46	43.9	292	273
			CTX-M-91	43.9	43.9	1
			CTX-M-97	37.04	37.04	3
			CTX-M-102	27.69	27.69	1
			CTX-M-109	29.82	39.47	365	274
			CTX-M-112	32.26	32.26	1
			CTX-M-131	50	50	5	2
			CTX-M-132	23.91	23.91	15
			CTX-M-141	38.1	38.1	5	1
			CTX-M-151	23.4	80	56	4
			CTX-M-153	30	30	1
			CTX-M-154	36.36	36.36	42	2
			CTX-M-158	36.17	36.17	54	5
			CTX-M-160	43.9	43.9	14	1
			CTX-M-161	31.25	33.33	369	274
			CTX-M-164	45.71	45.71	1	1
			CTX-M-165	26.98	47.37	322	269
			CTX-M-170	23.33	23.33	369	274
			CTX-M-172	27.27	27.27	3
			CTX-M-181	29.41	29.41	1
			CTX-M-185	40	40	1
			CTX-M-188	30.77	39.02	353	269
			CTX-M-189	30.77	30.77	1
			CTX-M-193	27.03	36.36	15
			CTX-M-206	29.17	29.17	1
			CTX-M-209	34.78	42.11	2
			CTX-M-211	48.57	48.57	1	1
			CTX-M-213	30	30	1
			CTX-M-220	23.68	23.68	1
			CTX-M-229	33.33	33.33	1
			CTX-M-241	28.57	28.57	8
		EC beta-lactamase	EC-5	40	40	1
			EC-8	46.67	46.67	1
			EC-13	40.74	40.74	369	274
			EC-15	23.94	40.74	4
			EC-16	40.74	40.74	1
		KLUC beta-lactamase	KLUC-3	52.94	52.94	17
			KLUC-4	23.53	23.53	2
			KLUC-5	29.82	34.48	5	2
		L1 family beta-lactamase	L1 beta-lactamase	25	46.15	209	174
		LRG beta-lactamase	LRG-1	47.37	47.37	1
		LUT beta-lactamase	LUT-3	30.19	40	369	274
			LUT-5	36	36	15
			LUT-6	29.63	47.62	366	273
		OHIO beta-lactamase	OHIO-1	39.02	53.33	346	274
		PAC beta-lactamase	PAC-1	25.53	40.91	369	274
		RAHN beta-lactamase	RAHN-1	36.36	61.9	367	272
			RAHN-2	28	30.23	356	264
		RUB beta-lactamase	RUB-1	44.44	64.29	12	3
		SRT beta-lactamase	SRT-1	24.53	36.36	93	43
			SRT-2	22.41	42.11	258	225
			SRT-3	24.53	36.36	113	47
		SST beta-lactamase	SST-1	29.41	29.41	4
	cephalosporin; cephamycin	DHA beta-lactamase	DHA-4	23.68	23.68	366	271
			DHA-5	38.24	41.18	19
			DHA-7	26.47	26.47	130	120
			DHA-15	27.27	27.27	369	274
			DHA-16	23.21	30.91	369	274
			DHA-19	38.71	46.15	23	10
			DHA-28	27.45	41.38	6	3
			DHA-29	29.41	41.94	7	1
		FOX beta-lactamase	FOX-1	29.73	55	22	4
			FOX-3	31.11	47.37	30	22
			FOX-4	28.57	28.57	1
			FOX-7	45.45	53.33	25	8
			FOX-8	35.29	42.86	3	1
			FOX-9	36.36	36.36	3
			FOX-10	53.85	53.85	9
			FOX-12	43.48	53.33	17	10
			FOX-15	25.68	35.48	7	1
			FOX-16	26.92	26.92	13
			FOX-17	35.29	47.83	25	3
	cephalosporin; cephamycin; penam	AIM beta-lactamase	AIM-1	24.84	45.83	316	238
		blaS	blaS1	25.23	38.46	11	5
		MOX beta-lactamase	MOX-1	32.76	39.02	13	2
			MOX-3	26.42	26.42	1
			MOX-4	33.33	47.37	43	41
			MOX-5	46.67	46.67	1	1
			MOX-6	35.29	35.29	24	20
			MOX-7	47.37	47.37	2	1
			MOX-8	47.37	47.37	6
			MOX-9	22.41	41.67	369	274
			MOX-10	33.33	47.37	19	5
			MOX-11	47.37	47.37	260	252
			MOX-12	44.44	44.44	1
			MOX-13	22.81	47.37	49	29
	cephalosporin; penam	ampC-type beta-lactamase	Escherichia coli ampC1 beta-lactamase	25.21	45.45	369	274
			Escherichia coli ampH beta-lactamase	25.93	55.56	295	236
			Rhodobacter sphaeroides ampC beta-lactamase	28	38.78	335	267
		AST Beta-lactamase	AST-1	32.14	35.85	369	274
		Bc beta-lactamase	BcI	30	50	369	274
			BcII	23.08	47.06	31	4
		BlaA beta-lactamase	y56 beta-lactamase	35.56	39.13	369	274
		class A LRA beta-lactamase	LRA-1	37.5	37.84	337	265
			LRA-5	26.53	45.83	336	273
		class C LRA beta-lactamase	LRA-10	25.53	40	369	274
			LRA-18	32	40	368	274
		class C LRA beta-lactamase; class D LRA beta-lactamase	LRA-13	26.74	44	369	274
		LCR beta-lactamase	LCR-1	30.43	40.74	369	274
		NPS beta-lactamase	NPS-1	26.79	39.47	369	274
		OKP beta-lactamase	OKP-A-1	44	44	1
			OKP-A-2	35.14	35.14	1
			OKP-A-7	31.91	31.91	368	274
			OKP-A-10	30.56	30.56	1	1
			OKP-A-12	29.69	29.69	280	268
			OKP-A-15	36.84	36.84	1	1
			OKP-B-19	29.55	29.55	5	2
			OKP-C-1	26.85	29.27	3
			OKP-D-1	37.04	37.04	5
		ROB beta-lactamase	ROB-2	34.48	34.48	5
			ROB-3	28.05	40	63	3
			ROB-4	28.05	52.38	348	273
			ROB-5	35	47.83	26	22
			ROB-6	30.56	34.78	6
			ROB-7	34.48	37.93	5
			ROB-8	33.33	50	338	273
			ROB-10	29.17	61.11	13	1
		Sed beta-lactamase	Sed-1	21.8	26.32	7	3
		SHW beta-lactamase	SFB-1	23.76	41.94	2	1
			SLB-1	27.27	39.39	11	2
		subclass B3 LRA beta-lactamase	LRA-2	31.25	83.33	352	269
			LRA-3	25.88	46.43	345	250
			LRA-7	39.13	39.13	1
			LRA-8	29.13	52.94	369	274
			LRA-9	34.78	46.67	28	2
			LRA-12	37.21	58.82	361	271
			LRA-17	40	60	342	274
			LRA-19	29.55	44.83	369	274
		TRU beta-lactamase	TRU-1	26.32	36.84	322	272
		YRC Beta-lactamase	Yrc-1	25.86	55.56	369	274
	cephalosporin; penam; penem	ACI beta-lactamase	ACI-1	29.51	66.67	357	274
		SCO beta-lactamase	SCO-1	22.67	48.28	322	272
	cephamycin	CfxA beta-lactamase	CfxA	26.32	37.78	23	3
			CfxA2	37.78	37.78	1
			CfxA4	35	35	1	1
			CfxA6	25.37	54.55	369	274
		CMY beta-lactamase	CFE-1	34.29	34.29	30
			CFE-2	25	77.78	65	3
			CMY-9	32.73	32.73	315	264
			CMY-11	26.26	26.26	269	262
			CMY-18	32.43	32.43	1	1
			CMY-19	32.73	32.73	1
			CMY-24	25.81	30.36	10	6
			CMY-33	34.48	34.48	1
			CMY-37	25.29	28.99	333	268
			CMY-39	41.38	41.38	1	1
			CMY-53	53.33	53.33	1
			CMY-56	39.29	39.29	1	1
			CMY-59	37.84	37.84	3	2
			CMY-67	51.85	51.85	1
			CMY-69	42.31	42.31	283	268
			CMY-71	30.3	30.3	1
			CMY-78	34.88	45.83	5
			CMY-82	33.33	33.33	10	1
			CMY-90	35.29	35.29	1
			CMY-93	29.79	52.38	241	234
			CMY-96	29.03	29.03	55	5
			CMY-98	34.29	40	339	274
			CMY-99	28.89	28.89	369	274
			CMY-101	22.73	22.73	1
			CMY-102	23.33	23.33	5
			CMY-104	32.69	41.67	340	273
			CMY-106	30	42.86	345	272
			CMY-107	22.34	22.34	1
			CMY-109	32.5	34.62	97	14
			CMY-114	22.97	22.97	15
			CMY-115	34.62	34.62	279	267
			CMY-117	30.23	30.23	1
			CMY-121	29.31	29.31	1	1
			CMY-137	52.38	52.38	31	31
			CMY-144	42.86	42.86	4	2
			CMY-145	43.48	43.48	7
			CMY-151	25.51	56.25	10	6
			CMY-157	55.56	59.26	368	273
			CMY-158	25	25	273	260
	fluoroquinolone antibiotic; aminoglycoside antibiotic	AAC(6')-Ib-cr	AAC(6')-Ib-cr6	25.97	25.97	43
			AAC(6')-Ib-cr8	24.59	37.04	4	1
			AAC(6')-Ib-cr9	25.97	25.97	9	5
	fluoroquinolone antibiotic; aminoglycoside antibiotic; tetracycline antibiotic; rifamycin antibiotic	LAP beta-lactamase	LAP-1	22.64	44	369	274
			LAP-2	22.64	33.33	244	232
	fluoroquinolone antibiotic; monobactam; cephalosporin	TLA beta-lactamase	TLA-1	25.42	36	51
			TLA-2	28.79	47.06	345	269
			TLA-3	21.43	44.44	369	274
	fosfomycin	Fom phosphotransferase family	FomA	23.51	43.75	369	274
			FomB	24.24	40.54	369	274
		fosC phosphotransferase family	FosC	30.43	45.45	369	274
			FosC2	24.14	68.75	57	7
		fosfomycin thiol transferase	FosA	37.93	50	351	273
			FosA2	44.12	54.55	9
			FosA4	29.73	29.73	197	195
			FosA5	41.03	41.03	1
			FosA7	33.33	33.33	13	6
			FosA7.5	27.38	27.38	1
			FosB	37.04	37.04	1	1
			FosB1	23.48	25	367	274
			FosB3	25.69	25.69	32
			FosB5	36.36	44	2	2
			FosB6	24.07	24.07	2
			FosD	28.12	32.14	2	1
			FosK	23.77	33.33	358	273
			FosL1	24.3	44.44	369	274
			FosX	21.11	21.11	350	268
			Staphylococcus aureus FosB	24.62	47.06	353	269
	fusidic acid	fusidic acid inactivation enzyme	fusH	26.54	47.06	64	9
	glycopeptide antibiotic	Bleomycin resistant protein	BLMT	20.97	38.24	356	273
			BRP(MBL)	64.29	64.29	2	1
	glycylcycline; tetracycline antibiotic	tetracycline inactivation enzyme	Tet(X3)	26.47	44.44	369	274
			Tet(X4)	32.18	61.11	369	274
			tetX	27.91	64.29	20	1
	lincosamide antibiotic	lincosamide nucleotidyltransferase (LNU)	lin	26.92	56.67	369	274
			linG	40.91	40.91	49
			lnuA	40.91	47.06	2	1
			lnuB	28.26	46.15	38	10
			lnuC	25.42	75	369	274
			lnuD	25.86	32	21	9
			lnuE	20.31	47.62	369	274
			lnuF	34.78	42.86	29	1
			lnuG	27.91	48	369	274
			LnuP	26.92	41.67	368	273
	macrolide antibiotic	gimA family macrolide glycosyltransferase	gimA	26.92	50	12	5
		macrolide esterase	EreA	22.95	50	73	11
			EreA2	32.05	47.37	368	273
			EreB	21.95	40.74	369	274
			EreD	27.03	61.54	369	274
		macrolide phosphotransferase (MPH)	mphA	26.74	30.95	17
			mphB	25.58	47.62	82	43
			mphC	23.17	39.29	369	274
			mphE	21.74	63.64	369	274
			mphF	23.4	42.86	369	274
			mphG	32.14	41.94	369	274
			mphH	40	47.62	2
			mphI	22.81	64.71	369	274
			mphJ	24.66	35.71	255	227
			mphK	20.97	52.94	369	274
			mphL	22.92	34.78	53	5
			mphM	29.63	42.86	369	274
			mphN	27.5	56.25	232	215
			mphO	24.39	56.25	59	7
		mgt macrolide glycotransferase	mgtA	30	47.62	366	274
		ole glycosyltransferase	oleD	29.03	47.62	358	269
			oleI	21.74	50	279	263
	monobactam; carbapenem; cephalosporin	PDC beta-lactamase	PDC-9	37.84	37.84	1	1
			PDC-42	44.44	44.44	2
			PDC-47	22.31	58.82	369	274
			PDC-63	40	40	368	274
			PDC-90	28.38	28.38	2	2
			PDC-92	28.57	28.57	228	226
			PDC-99	28.3	28.3	1
			PDC-102	40.54	40.54	369	274
			PDC-121	47.06	47.06	3
			PDC-132	29.79	31.91	23	3
			PDC-150	31.58	33.33	78	39
			PDC-160	23.48	35.38	315	254
			PDC-176	31.58	35.09	29	1
			PDC-177	57.14	57.14	1
			PDC-192	37.21	37.21	1	1
			PDC-212	24.24	25.25	332	273
			PDC-222	47.83	47.83	2	2
			PDC-223	25.76	25.76	3	3
			PDC-224	26.32	30.53	25	21
			PDC-228	32.43	32.43	3	3
			PDC-230	45	45	1
			PDC-237	42.86	42.86	3	1
			PDC-243	23.26	37.5	293	231
			PDC-247	27.42	27.42	208	204
			PDC-250	25.22	56.52	349	265
			PDC-254	33.33	41.38	9	4
			PDC-261	24.21	25.26	329	272
			PDC-267	28.33	28.33	4	1
			PDC-279	29.03	30	42	13
			PDC-296	30.56	35.48	15
			PDC-318	22.35	22.35	369	274
			PDC-327	25.58	25.58	3
			PDC-344	33.33	33.33	24
			PDC-350	25.76	25.76	55	55
			PDC-360	34.48	34.48	21	4
			PDC-369	32.86	32.86	1
			PDC-376	32.35	45.83	3
			PDC-392	38.46	38.46	10
			PDC-405	33.33	37.14	250	237
			PDC-422	28.89	30.61	3
			PDC-434	27.59	29.31	334	273
			PDC-435	50	50	369	274
			PDC-444	27.63	30.65	357	262
			PDC-455	25.22	25.22	1
			PDC-463	35.48	36.67	5	4
			PDC-466	50	50	1
			PDC-475	50	52.38	2	2
			PDC-476	47.06	47.06	6
	monobactam; carbapenem; cephalosporin; cephamycin; penam; penem	GIM beta-lactamase	GIM-1	26.51	64.29	9	1
			GIM-2	26.53	40.91	53	14
	monobactam; carbapenem; cephalosporin; penam	KPC beta-lactamase	KPC-5	50	50	3	1
			KPC-26	34.21	34.21	369	274
			KPC-28	28.85	28.85	339	273
			KPC-35	26.15	26.15	35
			KPC-39	25.26	25.26	1
			KPC-41	31.71	36	369	274
			KPC-52	27.78	27.78	4	1
			KPC-55	36.67	36.67	1
			KPC-73	24.81	25.81	332	273
			KPC-74	25.2	25.2	23	5
	monobactam; carbapenem; cephalosporin; penam; penem	PER beta-lactamase	PER-2	23.38	35.29	361	274
			PER-5	27.5	27.5	2
			PER-6	31.75	31.75	29
			PER-7	22.03	31.48	7	4
			PER-8	31.48	47.62	365	270
			PER-10	27.63	27.63	1
			PER-13	24.79	27.91	21	9
			PER-14	30.51	30.51	1
	monobactam; carbapenem; penam	VCC beta-lactamase	VCC-1	25	45.83	5	4
	monobactam; cephalosporin	MIR beta-lactamase	MIR-7	50	50	1
			MIR-14	21.79	46.15	368	273
			MIR-18	41.67	41.67	368	274
			MIR-19	50	50	3
		VEB beta-lactamase	VEB-1b	27.03	27.03	1
			VEB-3	27.03	27.03	2
			VEB-7	27.03	27.03	2
			VEB-8	27.03	27.03	67	1
			VEB-10	50	50	1
			VEB-11	26.19	33.33	36	6
			VEB-12	27.03	27.03	1
			VEB-13	27.03	27.03	287	273
			VEB-19	50	50	30
			VEB-22	27.03	39.29	3	1
			VEB-23	27.03	27.03	1
			VEB-24	43.48	43.48	1
			VEB-25	27.91	27.91	5	2
			VEB-26	50	50	1
			VEB-27	26.67	36	28	1
	monobactam; cephalosporin; cephamycin; penam; penem	OCH beta-lactamase	OCH-1	23.77	31.71	367	272
			OCH-2	22.99	42.86	369	274
			OCH-4	22.73	61.54	49	1
			OCH-6	27.27	42.86	64	1
			OCH-7	22.73	42.86	298	269
	monobactam; cephalosporin; penam	ACC beta-lactamase	ACC-1	33.96	33.96	1
			ACC-1b	33.96	33.96	3
			ACC-2	27.94	31.82	30	1
			ACC-3	27.78	54.55	369	274
			ACC-4	33.33	33.33	1
			ACC-8	28.85	50	38	35
		BEL beta-lactamase	BEL-1	32	32	13	5
			BEL-2	33.33	52.63	280	266
			BEL-3	24.64	52.63	352	269
			BEL-4	25.35	32	7
		OXY beta-lactamase	OXY-2-13	41.67	41.67	1	1
			OXY-3-1	37.04	55.56	369	274
			OXY-4-1	52.38	66.67	16
			OXY-5-2	29.51	29.51	2
	monobactam; cephalosporin; penam; penem	TEM beta-lactamase	TEM-9	35.48	35.48	1
			TEM-54	32.88	34.25	27
			TEM-60	33.33	33.33	3	1
			TEM-96	28.99	28.99	1
			TEM-130	39.39	39.39	369	274
			TEM-131	31.25	31.25	1
			TEM-136	40.48	40.48	8
			TEM-137	28.12	36.36	5
			TEM-143	29.55	29.55	1	1
			TEM-145	34.55	44.44	366	274
			TEM-187	35.48	35.48	1
			TEM-192	35	35	63	55
			TEM-194	42.86	42.86	1
			TEM-196	40	40	3
			TEM-219	39.13	58.33	27
			TEM-224	26.32	26.32	367	274
			TEM-235	32.88	32.88	1
			TEM-243	36.36	36.36	1	1
	nucleoside antibiotic	streptothricin acetyltransferase (SAT)	SAT-2	29.58	37.14	369	274
			SAT-3	26.09	36.67	369	274
			SAT-4	26.88	50	369	274
			SatA	19.61	30.16	369	274
			sta	27.47	72.73	369	274
	penam	AER beta-lactamase	AER-1	24.59	48	369	274
		ARL Beta-lactamase	ARL-1	24.85	37.78	6	4
			ARL-2	22.89	37.93	369	274
			ARL-3	31.82	31.82	1
			ARL-5	32.5	50	181	157
			ARL-6	50	50	24	1
		BCL Beta-lactamase	BCL-1	24.62	46.15	369	274
		BES Beta-lactamase	BES-1	35.29	64.71	369	274
		blaF family beta-lactamase	blaF	30.95	52.17	356	269
		blaZ beta-lactamase	blaR1	28.21	50	367	274
			mecC-type BlaZ	22.45	53.85	368	273
			PC1 beta-lactamase (blaZ)	26.67	30.43	18	5
		BPU Beta-lactamase	BPU-1	20.97	28.57	20	9
		BRO Beta-lactamase	BRO-1	28.21	36.84	32	4
			BRO-2	25.84	58.82	283	248
		CARB beta-lactamase	CARB-2	54.55	54.55	369	274
			CARB-3	38.46	38.46	1
			CARB-4	30.77	30.77	5	2
			CARB-6	22.63	22.63	1
			CARB-7	24.62	25	80	1
			CARB-8	26.92	27.12	2	2
			CARB-9	24.64	30.23	61	6
			CARB-12	37.84	37.84	1
			CARB-14	26.92	26.97	9	9
			CARB-16	26.37	26.97	355	260
			CARB-17	31.58	31.58	6	6
			CARB-21	40	40	11
			CARB-22	27.08	28.12	4
			CARB-23	37.5	37.88	32
			CARB-26	27.5	27.5	71	36
			CARB-27	31.58	31.58	1	1
			CARB-28	34.09	36.36	41
			CARB-33	21.98	25.71	350	269
			CARB-34	45.83	45.83	285	267
			CARB-36	28	28	298	238
			CARB-41	34.21	34.21	4	4
			CARB-42	44	54.55	369	274
			CARB-43	40.74	40.74	46	5
			CARB-46	45.83	45.83	6	6
			CARB-47	30.61	45.83	37	1
			CARB-49	31.25	31.25	1	1
			CARB-50	43.48	43.48	12	4
			CARB-52	24.46	61.54	369	274
			CARB-53	34.04	34.04	279	267
			CARB-55	30.77	30.77	1
		CBP beta-lactamase	CBP-1	25.86	30.88	369	274
		CGA beta-lactamase	CGA-1	22.88	58.82	361	270
		CKO beta-lactamase	CKO-1	24.05	25.32	305	259
		class A Bacillus anthracis Bla beta-lactamase	Bla1	25	41.18	351	273
		CME beta-lactamase	CME-2	45.45	45.45	1	1
		DES beta-lactamase	DES-1	28.79	60	369	274
		ERP beta-lactamase	ERP-1	29.55	63.64	369	274
		EXO beta-lactamase	EXO-1	28	50	369	274
		FAR beta-lactamase	FAR-1	26.58	66.67	369	274
		FONA beta-lactamase	FONA-1	31.67	38.24	356	274
			FONA-2	32.73	38.24	359	272
			FONA-4	35	38.24	24	3
			FONA-5	35	35	2
			FONA-6	55.56	55.56	1
		FPH beta-lactamase	FPH-1	23.64	41.86	302	233
		FRI beta-lactamase	FLC-1	31.17	31.17	7	7
			FRI-1	28.21	28.21	29	1
			FRI-3	41.67	41.67	11
			FRI-5	23.41	26.25	369	274
			FRI-6	25.34	26.03	6
			FRI-7	25.34	26.09	277	266
			FRI-8	22.81	31.17	20	20
			FRI-9	27	27	61	4
			FRI-10	22.97	30.77	3	1
		FTU beta-lactamase	FTU-1	36.11	44	8	3
		HERA beta-lactamase	HERA-1	26.83	31.48	368	274
			HERA-2	34.78	34.78	1	1
			HERA-3	35.48	35.48	6
			HERA-4	30.43	58.82	11
			HERA-5	35.48	61.11	369	274
			HERA-6	23.75	23.75	1
			HERA-8	33.8	38.89	23	3
		R39 beta-lactamase	R39	31.48	40	5	3
	penam; penem	LEN beta-lactamase	LEN-15	32	32	1
			LEN-28	30.77	30.77	11
			LEN-37	30.28	30.28	1
			LEN-40	20	20	1
			LEN-42	29.36	29.36	1
			LEN-58	33.33	33.33	2
	peptide antibiotic	Bah amidohydrolase	BahA	21.51	54.55	369	274
		viomycin phosphotransferase	vph	30.61	46.15	368	274
	peptide antibiotic; polyamine antibiotic	Edeine acetyltransferase	EdeQ	21.28	75	369	274
	phenicol antibiotic	chloramphenicol acetyltransferase (CAT)	Agrobacterium fabrum chloramphenicol acetyltransferase	39.39	61.54	261	229
			Bacillus clausii chloramphenicol acetyltransferase	22.54	42.86	368	273
			Bacillus pumilus cat86	20.66	40.91	369	274
			Campylobacter coli chloramphenicol acetyltransferase	32.5	36.11	15	5
			catA4	26.09	44.44	369	274
			catA8	31.43	52.38	342	274
			catB2	25.33	39.02	369	274
			catB3	28.26	46.67	6	1
			catB8	26.96	37.5	369	274
			catB9	28.99	42.11	18
			catB10	36.11	36.11	347	274
			catB11	32.2	32.2	2
			catII	25.68	35.9	369	274
			catII from Escherichia coli K-12	25.71	50	369	274
			catIII	31.25	42.86	14
			catP	37.04	57.14	11	6
			catQ	26.15	32.69	2	1
			catS	27.27	57.14	78	4
			CatU	26.92	35.71	369	274
			catV	26.67	45.83	258	240
			Clostridium butyricum catB	25.81	66.67	333	273
			Enterococcus faecalis chloramphenicol acetyltransferase	26.91	48	369	274
			Enterococcus faecium chloramphenicol acetyltransferase	27.87	40.91	5	1
			Lactobacillus reuteri cat-TC	30.56	36.84	11	4
			plasmid-encoded cat (pp-cat)	32.69	32.69	1
			Pseudomonas aeruginosa catB6	26.27	29.41	369	274
			Staphylococcus intermedius chloramphenicol acetyltransferase	26.36	38.24	48	9
			Streptococcus suis chloramphenicol acetyltransferase	26.92	43.33	48	5
			Vibrio anguillarum chloramphenicol acetyltransferase	26.32	66.67	45	4
		chloramphenicol phosphotransferase	cmlv	31.48	42.31	4	2
	rifamycin antibiotic	rifampin ADP-ribosyltransferase (Arr)	arr-1	26.09	29.58	273	237
			arr-3	39.29	45	322	274
			arr-4	25.76	39.13	369	274
			arr-5	31.11	31.11	3
			arr-7	20.69	26.51	89	7
			arr-8	30.77	62.5	333	256
		rifampin glycosyltransferase	rgt1438	31.58	51.85	41	31
		rifampin monooxygenase	iri	27.08	30.23	369	274
		rifampin phosphotransferase	rphA	22.43	66.67	368	274
			rphB	22.09	50	369	274
	streptogramin antibiotic	streptogramin vat acetyltransferase	vatA	33.33	33.33	1	1
			vatB	35.59	52.63	369	274
			vatC	24.3	42	38	2
			vatD	25	44.83	94	11
			vatE	23.68	33.33	56	3
			vatF	29.03	30	225	210
			vatH	27.05	46.15	368	274
			VatI	24.73	53.85	369	274
		streptogramin vgb lyase	vgbA	23.08	34.04	76	1
			vgbB	20	50	368	273
			vgbC	25	50	366	274
	tetracycline antibiotic	tetracycline inactivation enzyme	tet37	24.39	36.84	2
			Tet(47)	23.81	55	369	274
			tet(48)	22.39	58.82	342	271
			tet(49)	29.27	50	53	4
			tet(50)	25.49	47.83	369	274
			tet(51)	23.28	56.25	297	269
			tet(52)	30.95	50	311	267
			tet(53)	22.92	60	100	24
			tet(54)	23.26	37.5	364	269
			tet(55)	26.98	47.37	369	274
			tet(56)	20.75	50	79	14
			Tet(X1)	25.4	66.67	369	274
			Tet(X5)	34.48	34.48	2
			Tet(X6)	28.95	44.44	369	274
antibiotic target alteration	aminocoumarin antibiotic	aminocoumarin resistant gyrB	Bartonella bacilliformis gyrB conferring resistance to aminocoumarin	38.71	38.71	5	2
	aminoglycoside antibiotic	16S rRNA methyltransferase (A1408)	kamB	27.55	52.94	49	37
			npmA	39.13	66.67	5	2
		16S rRNA methyltransferase (G1405)	armA	25	44.83	77	9
			rmtA	26.32	47.62	366	274
			rmtB	27.14	52.63	357	269
			rmtC	23.58	66.67	369	274
			rmtD	22.03	52.63	369	274
			rmtD2	19.64	57.14	250	219
			rmtE	30.23	46.15	369	274
			rmtE2	22.22	37.5	321	256
			rmtF	36.84	43.75	8
			rmtG	25.49	57.14	362	267
			rmtH	21.62	45.45	369	274
			sgm	42.86	47.37	42	6
		antibiotic resistant gidB	Mycobacterium tuberculosis gidB mutation conferring resistance to streptomycin	25.12	27.27	368	274
		antibiotic-resistant rpsL	Mycobacterium tuberculosis rpsL mutations conferring resistance to Streptomycin	27.55	27.55	16	1
	cephalosporin; cephamycin; penam	Penicillin-binding protein mutations conferring resistance to beta-lactam antibiotics	Haemophilus influenzae PBP3 conferring resistance to beta-lactam antibiotics	24.27	24.27	1	1
			Neisseria gonorrhoeae PBP2 conferring resistance to beta-lactam antibiotics	22.96	24.14	369	274
			Neisseria meningititis PBP2 conferring resistance to beta-lactam	26.62	27.39	361	274
			Streptococcus pneumoniae PBP2x conferring resistance to amoxicillin	27.45	28.43	363	274
	elfamycin antibiotic	elfamycin resistant EF-Tu	Escherichia coli EF-Tu mutants conferring resistance to Enacyloxin IIa	26.44	38.46	33	1
			Escherichia coli EF-Tu mutants conferring resistance to kirromycin	72.73	72.98	369	274
	fluoroquinolone antibiotic	fluoroquinolone resistant gyrA	Burkholderia dolosa gyrA conferring resistance to fluoroquinolones	24.79	25.64	369	274
			Clostridioides difficile gyrA conferring resistance to fluoroquinolones	33.19	54.69	369	274
		fluoroquinolone resistant gyrB	Clostridioides difficile gyrB conferring resistance to fluoroquinolones	56.08	60.03	369	274
		fluoroquinolone resistant parC	Acinetobacter baumannii parC conferring resistance to fluoroquinolones	18.68	18.68	301	268
			Staphylococcus aureus parC conferring resistance to fluoroquinolones	26.92	26.92	6	6
	fosfomycin	antibiotic-resistant murA transferase	Borreliella burgdorferi murA with mutation conferring resistance to fosfomycin	33.72	33.72	369	274
			Chlamydia trachomatis intrinsic murA conferring resistance to fosfomycin	22.48	42.86	369	274
			Mycobacterium tuberculosis intrinsic murA conferring resistance to fosfomycin	50	50	1	1
			Staphylococcus aureus murA with mutation conferring resistance to fosfomycin	35	57.72	369	274
		antibiotic-resistant ptsI phosphotransferase	Escherichia coli PtsI with mutation conferring resistance to fosfomycin	36.36	36.36	198	194
		antibiotic-resistant UhpT	Escherichia coli UhpA with mutation conferring resistance to fosfomycin	31.25	32.14	369	274
	fusidic acid	antibiotic resistant fusA	Staphylococcus aureus fusA with mutation conferring resistance to fusidic acid	22.03	76.77	369	274
	glycopeptide antibiotic	glycopeptide resistance gene cluster; van ligase	vanA	23.48	60	34	2
			vanB	22.68	50	369	274
			vanC	24.6	41.18	369	274
			vanD	24.14	69.23	72	11
			vanE	24.22	44.44	368	274
			vanF	22.81	58.82	369	274
			vanG	25.22	40	369	274
			vanI	25.42	58.82	134	45
			vanL	24.56	41.18	369	274
			vanM	19.29	52.94	25	2
			vanN	22.87	40	369	274
			vanO	27.78	44.83	369	274
		glycopeptide resistance gene cluster; vanK	vanKI	23.19	50	369	274
		glycopeptide resistance gene cluster; vanR	vanRA	22.97	32.6	54	6
			vanRB	30.56	44.87	369	274
			vanRD	39.29	39.29	2
			vanRE	25.45	38.24	4	1
			vanRF	26.32	43.33	369	274
			vanRG	22.79	45	333	271
			vanRI	25.93	45.45	369	274
			vanRL	30.91	46.15	326	274
			vanRM	25	53.33	369	274
			vanRN	27.63	66.67	8
			vanRO	30.61	38.71	204	204
		glycopeptide resistance gene cluster; vanT	vanTC	23.58	57.14	369	274
			vanTE	27.36	47.62	41	18
			vanTG	22.86	80	369	274
			vanTmL	22.17	40	368	273
			vanTN	22.92	44	342	268
			vanTrL	24.56	39.13	369	274
		glycopeptide resistance gene cluster; vanU	vanUG	24.29	53.23	369	274
		glycopeptide resistance gene cluster; vanV	vanVB	27.91	27.91	1
		glycopeptide resistance gene cluster; vanXY	vanXYC	25.42	31.91	33	5
			vanXYE	25	37.84	6	2
			vanXYG	28.33	60	369	274
			vanXYL	42.86	42.86	1
			vanXYN	20.93	55	369	274
		murG transferase	Clostridioides difficile murG with mutation conferring resistance to vancomycin	27.5	27.5	28
		van ligase	D-Ala-D-Ala ligase	25.64	53.33	369	274
		vanH; glycopeptide resistance gene cluster	vanHA	28.57	36.67	296	267
			vanHB	23.26	52.17	369	274
			vanHD	22.97	40	369	274
			vanHF	32.26	53.85	38	2
			vanHM	24.1	70	369	274
			vanHO	27.54	50	27	7
		vanJ membrane protein	vanJ	25.56	47.37	32	2
		vanS; glycopeptide resistance gene cluster	vanSA	21.18	47.37	369	274
			vanSB	24.44	47.83	369	274
			vanSC	27.69	66.67	307	262
			vanSD	27.91	50	133	46
			vanSE	24.36	36.96	360	265
			vanSF	26.92	39.39	369	274
			vanSG	20.86	42.11	369	274
			vanSL	21.82	52.94	369	274
			vanSM	34.62	57.14	82	3
			vanSN	33.33	66.67	364	273
			vanSO	15.91	26.92	5	2
		vanW; glycopeptide resistance gene cluster	vanWB	20	36.36	366	273
			vanWG	27.78	47.06	323	228
			vanWI	21.15	56.25	369	274
		vanX; glycopeptide resistance gene cluster	vanXA	31.31	57.14	19	1
			vanXB	24.07	34	366	271
			vanXD	40	40	369	274
			vanXF	24.36	36	369	274
			vanXI	23.08	28.26	67	5
			vanXM	24.67	37.5	368	274
			vanXO	22.86	50	113	39
		vanY; glycopeptide resistance gene cluster	vanYA	25.33	37.93	285	231
			vanYB	24.14	33.33	369	274
			vanYD	21.78	23.71	285	266
			vanYF	24.05	37.5	369	274
			vanYG1	24.32	50	369	274
			vanYM	27.91	33.33	25
		vanZ; glycopeptide resistance gene cluster	vanZA	34.48	51.35	367	274
			vanZF	31.71	42.86	368	274
	isoniazid	isoniazid resistant inhA	Mycobacterium tuberculosis inhA mutations conferring resistance to isoniazid	21.88	21.88	2	2
		isoniazid resistant katG	Mycobacterium tuberculosis katG mutations conferring resistance to isoniazid	31.03	37.5	4
	lincosamide antibiotic	Llm 23S ribosomal RNA methyltransferase	LlmA 23S ribosomal RNA methyltransferase	24.27	30.77	369	274
	lincosamide antibiotic; streptogramin antibiotic; oxazolidinone antibiotic; phenicol antibiotic	Cfr 23S ribosomal RNA methyltransferase	cfr(B)	25.58	38.46	341	271
			cfr(D)	23.7	45.95	369	274
			cfrC	23.4	58.33	369	274
	lincosamide antibiotic; streptogramin antibiotic; oxazolidinone antibiotic; phenicol antibiotic; pleuromutilin antibiotic	Cfr 23S ribosomal RNA methyltransferase	cfrA	22.83	39.61	369	274
			cipA	25.53	40	369	274
			clbA	18.6	40.91	368	274
			clbB	27.87	60	369	274
			clbC	24.82	55.56	369	274
			clcD	26.44	60	368	274
	macrolide antibiotic; lincosamide antibiotic	non-erm 23S ribosomal RNA methyltransferase (G748)	chrB	23.53	75	311	267
			emtA	18.8	58.33	369	274
			myrA	29.63	43.75	369	274
			RlmA(II)	24.49	40.48	369	274
	macrolide antibiotic; lincosamide antibiotic; streptogramin antibiotic	Erm 23S ribosomal RNA methyltransferase	23S rRNA (adenine(2058)-N(6))-methyltransferase Erm(A)	34.38	37.04	356	269
			Erm(30)	23.08	42.86	369	274
			Erm(31)	24.39	70	52	7
			erm(32)	29.17	34.29	6	1
			Erm(34)	24.59	55	75	6
			Erm(35)	27.03	43.75	27	7
			Erm(36)	29.3	34.62	12
			Erm(37)	32.43	39.13	8	6
			Erm(38)	31.82	40	34
			Erm(39)	22.47	36.67	15	3
			erm(40)	30.56	43.75	369	274
			Erm(41)	34.48	66.67	359	274
			Erm(42)	25.81	50	10	1
			Erm(43)	31.58	36.36	16
			Erm(44)v	28.57	31.48	1
			erm(45)	24.73	37.5	309	269
			erm(46)	23.33	40.91	369	274
			Erm(47)	27.78	44.44	336	274
			Erm(48)	21.84	45.45	7
			Erm(49)	35.29	47.37	21	3
			Erm(K)	20.55	69.23	369	274
			Erm(O)-lrm	25.93	45.16	5	3
			ErmB	19.12	53.85	369	274
			ErmC	29.23	57.89	369	274
			ErmD	26.36	41.18	368	274
			ErmE	27.27	58.33	221	165
			ErmF	25	45.45	369	274
			ErmG	26.76	50	364	274
			ErmH	25.76	36.36	369	274
			ErmN	29.73	58.82	368	274
			ErmO-srmA	30.95	53.85	10	1
			ErmQ	35.48	35.48	3	3
			ErmR	31.17	43.48	3	2
			ErmS	31.58	40.91	327	239
			ErmT	26.53	38.1	20	20
			ErmU	26.67	50	369	274
			ErmW	32.26	58.82	357	274
			ErmX	26.09	55	3	1
			ErmY	22.48	40	11	2
			ermZ	28	41.18	369	274
	mupirocin	antibiotic-resistant isoleucyl-tRNA synthetase (ileS)	Bifidobacterium bifidum ileS conferring resistance to mupirocin	23.68	63.64	369	274
			Staphylococcus aureus mupA conferring resistance to mupirocin	19.36	56.25	369	274
			Staphylococcus aureus mupB conferring resistance to mupirocin	21.48	50	369	274
	para-aminosalicylic acid	aminosalicylate resistant dihydrofolate synthase	Mycobacterium tuberculosis folC with mutation conferring resistance to para-aminosalicylic acid	34.62	34.62	337	266
		aminosalicylate resistant thymidylate synthase	Mycobacterium tuberculosis thyA with mutation conferring resistance to para-aminosalicylic acid	22.3	33.96	369	274
	peptide antibiotic	daptomycin resistant cls	Enterococcus faecalis cls with mutation conferring resistance to daptomycin	29.6	30.07	369	274
		daptomycin resistant mprF	Staphylococcus aureus mprF with mutation conferring resistance to daptomycin	47.06	47.06	8
		daptomycin resistant pgsA	Staphylococcus aureus pgsA mutations conferring resistance to daptomycin	30.91	30.91	233	202
		defensin resistant mprF	Bacillus subtilis mprF	25	57.14	369	274
			Brucella suis mprF	24.53	63.64	368	274
			Clostridium perfringens mprF	23.44	46.67	369	274
			Listeria monocytogenes mprF	23.68	61.54	369	274
			Streptococcus agalactiae mprF	24.18	77.78	368	273
		intrinsic colistin resistant phosphoethanolamine transferase	ICR-Mc	29.03	61.54	329	272
			ICR-Mo	19.3	61.54	369	274
		lipid A acyltransferase	almG	24.18	45	369	274
		lipid A phosphatase	pgpB	24.79	64.29	369	274
		MCR phosphoethanolamine transferase	MCR-1.3	22.73	31.87	288	270
			MCR-1.4	22.73	40	23	5
			MCR-1.10	33.33	34.43	47	6
			MCR-1.12	30	30	3	1
			MCR-2.1	38.46	43.75	3	1
			MCR-2.2	21.28	60	366	272
			MCR-3.2	33.33	53.85	12	8
			MCR-3.5	30.56	37.5	369	274
			MCR-3.6	27.93	34	353	273
			MCR-3.7	27.78	34	16	1
			MCR-3.8	45	45	1	1
			MCR-3.9	18.6	45.45	4	3
			MCR-3.10	34.88	37.5	302	267
			MCR-3.11	33.33	45	3	3
			MCR-3.12	21.88	34	6	2
			mcr-3.41	30.61	31.25	369	274
			MCR-4.1	24.43	39.29	369	274
			MCR-4.2	24.43	24.43	3
			MCR-4.3	21.63	77.78	17	4
			MCR-4.4	21.67	45.83	369	274
			MCR-4.5	35.29	55	288	268
			MCR-5.1	26.32	46.67	56	2
			MCR-5.2	26.32	45	369	274
			MCR-6.1	21.7	56.25	369	274
			MCR-7.1	21.51	57.14	368	273
			MCR-8.1	28.57	62.5	369	274
			MCR-9.1	28.42	40	369	274
		non-erm 23S ribosomal RNA methyltransferase (A1067)	tsnR	25	47.37	369	274
		pmr phosphoethanolamine transferase	arnA	19.66	53.85	369	274
			ArnT	25	66.67	369	274
			eptA	24.07	47.62	369	274
			eptB	30.56	50	23
			PmrF	24.14	57.14	369	274
			ugd	26.72	54.76	352	257
		undecaprenyl pyrophosphate related proteins	bacA	27.08	37.14	369	274
			bcrC	20.95	30.77	369	274
	polyamine antibiotic	ethambutol resistant embA	Mycobacterium tuberculosis embA mutant conferring resistance to ethambutol	31.25	31.25	61	57
		ethambutol resistant embB	Mycobacterium tuberculosis embB mutant conferring resistance to ethambutol	25	25	3
		ethambutol resistant embC	Mycobacterium tuberculosis embC mutant conferring resistance to ethambutol	41.18	41.18	4	1
		ethambutol resistant embR	Mycobacterium tuberculosis embR mutant conferring resistance to ethambutol	35.48	35.48	4	4
	prothionamide	prothionamide resistant ethA	Mycobacterium tuberculosis ethA mutations conferring resistance to prothionamide	20.35	20.35	7
	pyrazinamide	pyrazinamide resistant pncA	Mycobacterium tuberculosis pncA mutations conferring resistance to pyrazinamide	23.49	35.48	369	274
	sulfonamide antibiotic	sulfonamide resistant dihydropteroate synthase folP	Streptococcus pyogenes folP with mutation conferring resistance to sulfonamides	33.33	33.33	6
antibiotic target alteration; antibiotic efflux	fluoroquinolone antibiotic; cephalosporin; glycylcycline; penam; tetracycline antibiotic; acridine dye; rifamycin antibiotic; phenicol antibiotic; triclosan; disinfecting agents and intercalating dyes	ATP-binding cassette (ABC) antibiotic efflux pump; major facilitator superfamily (MFS) antibiotic efflux pump; resistance-nodulation-cell division (RND) antibiotic efflux pump	Pseudomonas aeruginosa soxR	31.25	62.5	348	258
	fluoroquinolone antibiotic; cephalosporin; glycylcycline; penam; tetracycline antibiotic; rifamycin antibiotic; phenicol antibiotic; triclosan	ATP-binding cassette (ABC) antibiotic efflux pump; major facilitator superfamily (MFS) antibiotic efflux pump; resistance-nodulation-cell division (RND) antibiotic efflux pump	Escherichia coli soxR with mutation conferring antibiotic resistance	25.23	66.67	369	274
		resistance-nodulation-cell division (RND) antibiotic efflux pump	Escherichia coli acrR with mutation conferring multidrug antibiotic resistance	23.29	52.38	369	274
			Escherichia coli marR mutant conferring antibiotic resistance	26.15	47.22	369	274
	macrolide antibiotic; fluoroquinolone antibiotic; monobactam; carbapenem; cephalosporin; cephamycin; penam; tetracycline antibiotic; peptide antibiotic; aminocoumarin antibiotic; diaminopyrimidine antibiotic; sulfonamide antibiotic; phenicol antibiotic; penem	resistance-nodulation-cell division (RND) antibiotic efflux pump	MexR	26.32	43.33	369	274
	peptide antibiotic	pmr phosphoethanolamine transferase	basS	24.43	30.3	369	274
			cprR	26.23	53.85	365	273
			cprS	28.57	46.67	317	269
	tetracycline antibiotic	major facilitator superfamily (MFS) antibiotic efflux pump	tetR	29.41	52.94	45	6
antibiotic target alteration; antibiotic efflux; reduced permeability to antibiotic	fluoroquinolone antibiotic; monobactam; carbapenem; cephalosporin; glycylcycline; cephamycin; penam; tetracycline antibiotic; rifamycin antibiotic; phenicol antibiotic; triclosan; penem	ATP-binding cassette (ABC) antibiotic efflux pump; major facilitator superfamily (MFS) antibiotic efflux pump; resistance-nodulation-cell division (RND) antibiotic efflux pump; General Bacterial Porin with reduced permeability to beta-lactams	Escherichia coli soxS with mutation conferring antibiotic resistance	28.57	31.91	369	274
antibiotic target alteration; antibiotic target replacement	rifamycin antibiotic	rifamycin-resistant beta-subunit of RNA polymerase (rpoB)	Bifidobacterium adolescentis rpoB mutants conferring resistance to rifampicin	24	47.62	369	274
			Mycobacterium tuberculosis rpoB mutants conferring resistance to rifampicin	27.4	60.19	369	274
			rpoB2	18.75	50	369	274
			Staphylococcus aureus rpoB mutants conferring resistance to rifampicin	24.59	24.59	9	4
antibiotic target protection	fluoroquinolone antibiotic	quinolone resistance protein (qnr)	mfpA	22.83	40.74	7	1
			QnrB8	27.55	27.55	2
			QnrB15	30.95	30.95	1
			QnrB16	42.11	42.11	3
			QnrB20	28.38	28.38	1	1
			QnrB21	27.55	27.55	325	265
			QnrB23	27.45	29.41	8	6
			QnrB24	25.88	25.88	1	1
			QnrB45	23.16	23.6	6	6
			QnrB55	32.14	32.14	2
			QnrB60	27.55	27.55	42	9
			QnrC	29.69	37.84	368	273
			QnrD1	87.5	87.5	2
			qnrE2	30.77	30.77	2	2
			QnrS3	40	40	1	1
			QnrS5	22.37	22.37	48
			QnrS7	30.77	40	4	4
			QnrS9	27.17	38.71	49	5
			QnrS10	30.77	30.77	21	2
			QnrVC1	24.32	33.33	28	2
			QnrVC3	34.48	39.13	28	1
			QnrVC7	37.84	37.84	7	3
	fusidic acid	Target protecting FusB-type protein conferring resistance to Fusidic acid	fusB	33.33	33.33	1	1
			fusC	35.09	52.94	3	3
			fusD	27.87	58.82	2
			FusF	30.19	40.74	359	274
	macrolide antibiotic; lincosamide antibiotic; streptogramin antibiotic; tetracycline antibiotic; oxazolidinone antibiotic; phenicol antibiotic; pleuromutilin antibiotic	ABC-F ATP-binding cassette ribosomal protection protein	carA	22.32	44.9	369	274
			lmrC	20	52.17	369	274
			lsa(D)	26.67	56	369	274
			lsaA	24.29	46.67	369	274
			lsaB	25.4	50	369	274
			lsaC	21.33	70	369	274
			lsaE	27.91	50	6	1
			mel	23.58	55.56	369	274
			msrA	24.71	54.17	369	274
			msrC	25.71	48.15	369	274
			msrE	28.57	60	369	274
			msrF	29.27	47.06	352	274
			msrH	26.32	57.14	77	36
			oleB	24.07	61.54	369	274
			optrA	23.26	53.33	369	274
			poxtA	26.51	60	369	274
			salA	22.22	46.15	369	274
			srmB	21.74	66.67	369	274
			tlrC	32.76	87.5	369	274
			tva(A)	25	39.13	369	274
			vga(E) Staphylococcus cohnii	24.07	53.33	369	274
			vgaA	27.87	50	317	268
			vgaALC	28	47.83	369	274
			vgaB	24.44	45.45	9	2
			vgaC	23.74	40.91	369	274
			vgaD	21.43	52.38	369	274
			vgaE	24.5	75	369	274
			vmlR	22.03	70	369	274
	rifamycin antibiotic	RbpA bacterial RNA polymerase-binding protein	RbpA	36.11	36.11	1
	tetracycline antibiotic	tetracycline-resistant ribosomal protection protein	otr(A)	25.37	55.56	369	274
			tet32	24.14	56	369	274
			tet36	24.56	52.94	369	274
			tet(44)	21.19	48.28	369	274
			tet(57)	40	62.5	81	3
			tet(W/N/W)	22.92	40	13	3
			tetB(P)	24.69	40.62	369	274
			tetM	23.53	23.53	1	1
			tetO	23.08	57.14	369	274
			tetQ	21.86	50	369	274
			tetS	24.81	57.14	369	274
			tetT	24.56	58.82	369	274
			tetW	30.77	33.33	4	4
antibiotic target replacement	diaminopyrimidine antibiotic	trimethoprim resistant dihydrofolate reductase dfr	dfr22	24.74	52.63	349	258
			dfrA1	50	50	2
			dfrA3	23.88	34.09	369	274
			dfrA3b	22.22	46.67	357	269
			dfrA6	25	25.86	332	238
			dfrA6 from Proteus mirabilis	46.67	48	331	273
			dfrA7	26.23	28.89	312	269
			dfrA8	29.73	36.67	19	4
			dfrA9	25	53.85	369	274
			dfrA10	44.44	44.44	13	11
			dfrA12	30.23	30.23	8
			dfrA13	26.09	55	29	2
			dfrA14	33.33	35.29	369	274
			dfrA15	29.55	29.55	1
			dfrA15b	23.91	80	5	1
			dfrA16	38.46	38.46	2	2
			dfrA18	26.58	46.67	11
			dfrA19	36.17	66.67	8	2
			dfrA20	33.33	63.64	369	274
			dfrA21	31.43	31.43	13
			dfrA23	27.14	58.33	369	274
			dfrA24	24.43	39.47	369	274
			dfrA25	19.51	25.45	9	1
			dfrA26	27.12	52.94	369	274
			dfrA27	32.69	34.15	37	37
			dfrA28	24.39	40.91	296	268
			dfrA30	27.78	27.78	1
			dfrA31	26.47	26.67	4
			dfrA32	35.29	48.28	271	247
			DfrA34	27.27	27.27	1
			dfrA35	24.32	40	351	273
			DfrA36	28.57	44.44	369	274
			DfrA37	43.75	43.75	237	226
			DfrA38	27.14	87.5	7	5
			DfrA39	23.53	61.11	369	274
			dfrB1	30.77	30.77	1
			dfrB4	34.48	34.48	3	3
			dfrB5	38.3	38.3	333	274
			dfrB7	38.3	38.3	36
			dfrC	47.06	72.73	2
			dfrD	18.35	34.78	369	274
			dfrE	27.12	46.34	369	274
			dfrF	27.27	41.67	5	3
			dfrG	34.04	47.06	121	84
			dfrI	21.77	39.13	307	269
			dfrK	40.74	40.74	47	1
			Trimethoprim-resistant dihydrofolate reductase DfrA42	28.57	43.59	278	211
			Trimethoprim-resistant dihydrofolate reductase DfrA43	22.86	50	350	273
[truncated: 17 more rows]
